# Supplementary material for: Tumor tissue protein signatures reflect histological grade of breast cancer
Source: PLoS One. 2017 Jun 26;12(6):e0179775. doi: 10.1371/journal.pone.0179775 (PMC5484475; doi:10.1371/journal.pone.0179775)
Supplement: S1 Table — The observed array signal intensity for each antibody is listed per sample. (XLSX) [file pone.0179775.s001.xlsx]

## Sheet: Signals_GPS_Array
Supplemental Table 1 Raw antibody microarray data. The observed array signal intensity for each antibody is listed per sample.
Sample id	4239	4404	4723	5096	5198	5203	5402	5572	5614	5634	5706	5744	5811	5996	5997	6009	6013	6029	6096	6158	6176	6191	6276	6503	6514	6616	6617	6627	6877	7015	7149	7267	7296	7424	7454	7694	7722	7940	8173	8278	8415	8504	8613	9257	9317	9322	9340	9460	9795
Hist grad	3	2	3	2	3	3	2	2	2	3	3	3	3	3	3	3	3	3	2	3	3	3	3	3	2	1	1	2	3	2	1	2	2	2	1	3	3	1	2	2	1	2	3	2	1	3	2	3	1
Apo-A1 (1)	21270	31298.7	22620.7	21472.3	17835	2767	19839	28614.7	15113	11485	34005	17896	22662	28753.7	27803.5	10465.7	26939.7	22045.3	26711.7	16493.7	18265	24810.7	14328.7	36681.3	24180.5	23945	14970.7	23618.5	10013.7	9802	10712	25946.3	12499.3	16895.3	11065	26672.7	17379	18606.3	19505.3	16047.3	12268	19236.7	31133	27127.7	8034	14933	11608.7	17658.5	17857
Apo-A1 (2)	20399.7	31941.3	27854.7	19930.7	27614	2403	21962.7	37914.7	15608	11731.3	21666	17290.3	21023.3	37047.3	30008	10997.3	26891.7	26803	33011.7	17318	26157	27404.7	14068	35710	55385	26801.7	19013.7	36435.5	9496	9783	12567	29643.7	13100	17648.7	14237.7	37285.7	16715	21635.3	32368.7	19353	18513	21780.3	33114	34963.7	7671	18632	12346.7	26098.5	18440
Apo-A1 (3)	20183.7	31880	27843.7	18904.7	28129.3	2465.67	21330.3	41507.7	15914.7	10981.7	22555.3	17508.3	20415.3	34245.3	29794	10745.7	26503	25667	33880.7	17039	28735.3	27716.7	13719.7	35578.7	52913.7	27609	19225.7	34556	10136.7	9645	11683.7	29182.7	13168.3	16834	14210.3	38221	16275	20673.3	34222.7	20549.3	16969.7	23490.3	32777.7	33059	7927.33	18183	12668.7	27385	18074.7
Factor B (2)	51495.3	57623.3	50028	55240.3	53394.3	24306.7	56650.7	61052.7	60487.7	43620.7	60556.7	58464.3	60119.5	55932.7	56467	51785.5	53141.3	62885.3	60906	54679.7	52247	56259.7	50974.3	59006.3	62531.7	53802	56389	58298.7	57137.3	52844	51812.3	58740	57214.3	57182.3	54232	61697.7	60047.7	57117	53275	54525	58978.7	60291.7	60012.7	49522.5	46540.7	48637.7	54374.5	60501	59993.3
IgM (3)	3985.67	3899	2427.67	1421	2515	1453	2820	1966.33	6236	2465	2710.33	6445.33	1795	2290.67	1395	1529.33	3250.33	2973.67	2221	3489	3234	1886.5	2905	3662.33	1719	2148.33	1980.67	866.667	4271	1693.5	1200	2138.67	1570	2138.5	2905.33	4928.67	4986.5	3334.67	9667	2545.67	1375.33	3665	4761	2260	1641	1974	3945.67	4443	2741.33
Factor B (3)	62132	63099.3	62628.7	63927	60401.7	48046	62853.3	62528	63492	62105.7	63226	61258.7	60601.7	63100.7	63394.3	63314.3	63960	63959.7	62921.7	63594.7	59915.7	62706	62981.3	63387.3	63792.7	62862	64076.3	62226.7	60874.7	63061.7	61564.3	61349	63575	61355.3	63035.7	62416.3	62210.7	62510.7	55662	63731.3	61895	63192.7	59006.3	63899	63065	59275.3	61941.3	61613.3	64174.3
Factor B (4)	32921	50218.7	43454.3	35052	35928.7	11181.7	44209.3	53401	60874	39973.3	36830	51625.7	32041.7	51354.3	39819	28527.3	41463.3	61635.3	56027	38765.3	36771.3	32722	35703	46946.3	61366.7	38272.7	44658.7	40232.3	45649	38186	40555.3	51597.3	35997	52695.3	47281	55760	62648.7	50804	46090	46761.7	61839	59411.7	61907.3	43230.7	28497.5	30438.5	29201	60636.3	48930
CIMS (1)	2503.67	3139.5	2279.33	1280.33	2691.33	632.333	1746.33	2237.33	5805.5	2143	2141.33	4766.33	1505.33	2550.67	1440.33	1127	2285.67	2695	2543.33	2408.67	3534.67	1896.67	2751.67	3338.67	1548.67	2003.33	1439	745.667	2861	1381	957.333	2367.67	1531	2409.67	2307.67	6220.67	4835.67	2785	2902	2880.67	1507	3649.67	2951	2382.67	1639.33	3189.67	2886.5	6094	2080
CIMS (2)	1718.33	2352	1828.33	1030	2337	544.333	1307.33	1680.67	3094.67	1627.33	1632.67	3800	1322	1871	1055.33	927.5	1993	2094.67	1761	1750.33	3346.5	1329	1912.33	2915.67	1290.67	1530.5	1047	644.667	2417.33	1101.5	696.667	1458.33	1040.33	1683.67	1937.67	5224	3046	1889.33	1547	2396.5	1468.5	2891.67	2280.67	1407.67	1328.33	1737.5	2428.67	5748	1475.33
CIMS (3)	4236	4522	3581.67	1812.33	3649	735.333	2078.33	4154.33	5764.67	3494	2870.33	7291	1946.33	3332.33	2587	1441.33	5556.67	4387.33	3296.33	3626.33	6243.67	2076.33	4010.67	5358.67	2462.33	3167.67	2214	1302.33	4613.33	1935.5	1250.33	3441.33	1649.67	3519.33	5165.33	8414	9548.67	4609	5497	3435.33	2864.67	5014.67	5716	3254.33	2340.33	3121.67	4557	7510.67	2866.67
CIMS (4)	4568	8724.67	4546	2204.67	4848.5	585.667	3144	3460.67	6793	4565.33	4350.67	8491	4545.33	6678.67	2422.33	2155.67	7368.33	4304	4118	4362	11965	4807	3052.67	9315	4286.67	2828.33	3842.5	1387.33	4253.33	5238	2036.67	3290	2260.33	4493.33	5937.33	9563.33	6707.67	4852.33	5788	4746.67	4811.33	7728	6627.67	3472.33	2164.67	4144.33	6597	7393.67	3676.67
CIMS (5)	3281.67	3442	2907	1124	2165	450.333	1816	2010	3435	2150	2362.33	5577.67	2020	2110.67	1816.67	1165.33	2750.33	2917.33	2006.33	2847.67	3749	1720	2558.33	3006	1588.33	2264.33	1672.67	841.333	2923	1756.67	1030	1762.67	1124.67	2280.33	2834.33	3833	7685	3426.33	6583	2143.67	1799.33	2830.33	4109	2188.33	1661	6178	3566.67	4585	2075.67
CIMS (6)	2112	2308.33	1504.33	918.333	1539.33	360	1230.33	986.667	2771.33	1532.67	1751	3908.67	1234	1456	871.333	902.333	1883	1693	1422.67	1538.67	2077.33	1170	1739.33	2056	1254	1143	1347.33	519.667	2254	1106.67	644.5	963	797	1226.33	1662	3013	3105.33	1895	1617.33	1630	839.333	2474.67	2475.33	1493	1513.33	828.333	3257	3159	1390.33
PKB gamma (1)	11003.7	12263.3	8968.33	7343.33	10318	1307.33	4457.33	10572.7	9385.33	8298.33	13106.3	11094	10639	9449.33	7422.33	4578.67	10043	13888	9211	6319.67	15525.3	7187	8098.33	16036	14475	6197	6751	5792.33	7152	5856.5	6539.67	10703.7	8953.67	10964.7	8584	16839.7	11326.7	8512.33	8450	9506.33	14799.5	10748.3	11281.3	6092	6737.5	12846.3	7591.67	18384.5	5310
PKB gamma (2)	4575.33	4089.5	3535.67	2611.33	3490	872.5	1866.67	3023	4520	3468	3650	5072.33	2153.5	3278	2125	2281	3910.67	4137	2489	2203.67	5303.33	3022.33	3224	5116.67	2766	2124.33	2512.33	1187	3177.33	3382.5	1518	3195.5	2552.67	3159.67	4611	6571.67	4692.33	3437	2120	3505.33	2779	4643.5	3916	3019	1804.5	1959.33	3546.33	7772	2151.5
BTK (2)	9533.33	9903.67	6393	4352	7684.33	1266	3944.67	6518.67	10493	6827.67	6571.33	10843	4698.33	6240.33	4079.67	3540.33	8106.33	9667.33	6607	5067	12703.7	5715	7249.67	12155	5481.5	5172.67	4815	2376.33	7344.67	4949	2940.67	6179	4200	7161	7671.33	16440	12365.7	6729.5	7947.67	7676.67	5066	10717.3	9830	5448	3524	8716.5	6958.67	15410.3	5340.5
BTK (3)	19944	21273.5	20535.7	22041.3	28220.3	3418	16810.3	18437	23398.7	20416	23115	20917	20847	23748	15721.5	15594.5	21443.3	30475.7	23256.7	13369	31745	19248	13877.3	29066.7	26186.5	16342.7	25355	17640.7	15033.3	14574	15490.7	19120.3	27412.7	23985	20668.3	41131.7	28257.7	18281.7	6638.33	28162	20933	35292.7	22792.3	18496.7	29032	20241	16600	33976.7	14022.3
BTK (4)	18751.3	35536.3	24705.5	23461.7	34281	2688	18194.7	24864.3	20348	20444	28373.7	26825.3	30249.5	23766.7	23152.3	23338.3	28229.5	36471.7	28564.5	18060	52046.3	19449.3	12074.3	34737.3	40743.7	17756.3	26809.7	16644.3	13487.7	16339	22165.3	28767.7	26133	25700	18837.5	46794	57520.3	15671.3	11848.7	26979.3	41384.7	44017.3	28832	21253	28008	29867.7	17865.7	37345.7	15273
CDK-2 (2)	15552.3	17700	11288	9343.33	12255	3282	6405.5	10086	14661.3	11479.7	12384	16792.5	10177.7	11427.3	9515.33	9550.67	13500.3	15805	10002.3	7876	15757.3	10998	11439	20157.3	12057	10125	9822	7278.67	10753	7313	7713.67	11311	9409.33	12079.5	10117.5	20473	16295.3	12131.7	7214.67	11915.3	10357.7	14140.7	13360	10304.3	8515.67	9186.33	8564	22446.7	7650.67
CDK-2 (1)	17913.3	20949.3	16350	12120.3	13880	6254	9641.5	13373.7	16455.7	13842	15004	16135.7	15068.7	15675.7	13590	13467.3	18650.7	19732.3	11340	11575	19452.3	14166.3	13216.7	25705	15822.5	14569	14449.3	10971.7	13085	10066	11904.3	12431	12727.7	17061.7	15363.7	22344.7	18317.7	15386.7	5032.67	14058.7	12840.7	16102.5	16086	12886	11230.7	11624.7	11969.5	23050.3	9713.33
FASN (1)	7344.67	6417	6865.33	7282	9973.67	1550	3005.33	4303.33	5199	3818	5583.33	8526.67	3933	7231.33	3530	6314.67	6444	6775	8592.33	7521.33	7717.33	2688.67	4085.67	11305.7	2656.33	3692.33	5089.33	1641	5396	3901	1689	8386.33	1648.33	6028	2835.67	9867.33	8951	5632.5	10397.7	7636	4849	11545.7	10974	6864.33	2789	6280.67	6855	13214.5	5324.33
FASN (2)	36785.7	41799	38937	40771.7	36369	6529.5	19237.3	33129	28065.7	37815.3	30046.7	34754	36999.3	36095.7	29800.3	29036.7	37431.3	44603.7	36228	26567.7	44507	42635.3	31656	52784.3	33014.3	26783.7	35610.7	21820.7	30380.3	34153.3	34415	38752	26293.7	30119.3	32942.3	56882.3	54716.7	30067.7	21529.3	36136	38018.7	41147.3	41856	30445.7	24134.3	58973	24188	45798.3	20411.7
FASN (3)	1338.33	1135.33	1002.5	765.5	1053	236.667	687.667	747	1161.33	1202.67	774.5	1483	712.333	1117.67	502.333	546.333	1066.67	1360.33	1001.33	631	1397.67	901.667	966.667	1541	588.333	823	664.5	287	880	794.5	524.333	715.5	681.333	922.5	1043.5	1794.33	1116	1156.67	644.667	1280.33	763.5	1189.33	1274.5	800.333	664.5	524.5	1122.33	3106.5	593.5
FASN (4)	9792.67	9938	6919.33	5065	7615.33	1188.33	4002.33	6857	9323	6516.33	5115	11469.7	4204.67	7058.33	3390	2961.5	8600.33	8832.67	6299	5730	10874.7	5275.33	7924	11237.7	4972.5	5236	4127.67	2063.67	6443.67	4966	2892	6117.67	4231.5	6917.67	9688.67	14507.3	13871	7292	7452.67	8479	5209	10497.7	10992	4799.67	3736.67	5569	6858.33	14830.5	3910.67
GAK (1)	33856.3	54475	43369	50916.3	46732.3	8393	27590.3	42690	30662.3	41311	40257	40468	52196.3	46426.3	35549.7	39240.5	39797.7	55011.3	47091.7	29053	59372	42287.3	26637.7	57393.7	43412.5	29873	42054.3	27620	27178	37633.5	49358.3	50803.3	42078.3	46868	36227.5	58362.3	31279.3	26853	16102	50824	57198	43297.7	42678.7	36543.3	44858	53456	30247	57718.5	25657.7
GAK (2)	12808	19186	15433.7	15876	11119	2778.67	9510.33	14015.7	12377.7	13527.3	13453	15313.3	16058.3	12298.7	11156.3	17164.5	12739.3	19140.3	12707.7	8294	12967.3	14698.7	10099	18772.7	18213.5	10606.7	13722.7	7351	12526	10566.5	15553.7	15295.3	10720.7	12048.3	10040.5	17950.7	9429.67	9681.67	8850.67	9870	14154.7	10604	14028	13101.5	21854.7	15992	9592.33	18277	8039
GAK (3)	47190.3	60140.3	52514	59985.3	52598.7	12207	39381.3	50505.7	44814	58220.7	39867	49083.3	59378.3	56307	49326.3	51521.3	54915.3	59994	50187.7	36559.3	58088	50361	42765	61154	56013.3	38628	51304.7	45687.7	38866	43921.7	52261.3	54405.7	50791	53587.3	42219	62513.7	43831	36297	8739.33	56334	55827.7	53850.3	54308.7	50382.5	50867.7	53653.3	35426.7	58831.7	35678.5
HADH2 (1)	63225.7	64067	64232.7	64704.7	63806.7	28924.7	64309.3	64483.7	63677.7	63958.7	64382.5	62029.3	64606.3	64251.7	64981	64783	64086	63875.3	64014.3	64260.3	63752	64226.3	64001	63955.3	64959.3	64536	64521.7	65184.7	63784.3	64089.3	64896	64700.3	64833	64555	63786.7	62912.3	63450.7	63566.3	16094	63992.3	64746.3	63551	63963	64258.7	64528.3	64959.7	63044	62073.7	64055.3
HADH2 (2)	14195.7	21509.3	14094.7	12862.7	15432.7	1339.33	5748	13417.7	13302.7	17679	13987	14073.3	13946.7	15581.5	7841.67	8233	16491.3	27212.7	13387.3	7352.33	31546	12974	14516.3	22349	17042	8763.33	12433	7118.33	10169.7	14667	10291.3	13692	12296.3	16061.7	13064	32247.3	15547	11272.7	5097.33	15899	17585.7	18374.7	18236.3	3253	7989.67	13652.3	10014.3	26264.5	6644.33
HADH2 (3)	57463.3	60143.7	58572.3	57042	51429.3	10013.5	44462.7	56312	52972.3	53078	58123.3	53023.3	55354.3	55906.3	52534	56340	55262	59799.3	55812.3	41686.7	57275.3	54363	52956.3	60222.7	59726.3	52482.7	58636.3	50783	44500.7	52581	51900.7	52982	50777	53118	58383.3	61516.7	47967	54352	20627.3	59113.3	57667.3	58658.3	56162.7	56727.3	44799	56060	39780.7	58687	42867.7
HADH2 (4)	62875	64015.7	64198.7	64716.7	63736.3	12909	53865	63242.7	58284.3	64014.7	64007.3	57247.7	64580.7	63926.7	63201.3	64332.7	64107.3	63902.7	63812	52034	63503.7	64063	62958	63941	62369.3	57024	64462	65043	51056.7	64357.7	63730	64696.3	64377.7	61718	60759	62898.7	56085	57188.3	9657	63881.3	64834.3	63458.3	63983	58863.5	60969.3	60908.7	54937	62159	56184.7
IL-6 (5)	4881.33	5048.33	3405	2834.67	3563.33	837.667	2226	2859.33	4149.33	3532	3488.33	5588.33	2540	3249.67	2182.67	2221.33	3745.67	4586.67	3120.33	2514.33	4954.33	3038.67	3411	5865	3146.67	2437.33	2538.67	1455.67	3058.33	3330.33	1801.33	2960	2572.67	3309	3526.33	6021	4878.33	3262	1796.67	3689.5	2509	4341	3804.67	2514.67	2369.33	2417.33	3350.33	6703	2078.5
IL-6 (6)	12003.7	19585.7	14738.3	13841.3	17023	2031.5	6399.33	16271.7	12493.7	15372	17172	18469	19479.7	17802.7	16783.3	9290.33	15707.5	22751.3	17936	10791.3	37654	18030.3	10281	22939.7	20469	12878.7	11905	8464.5	8839.67	10205	14437.3	18340	12195	15783	15183	32969	16356.3	13234	15323.3	17250.3	21692.3	21454.3	18074.3	12657.3	9195	18154.3	11156	27495.7	8145
IL-6 (7)	5549	5848.67	4298.67	3388	4516.67	882.333	2769	3921.33	6542.67	4339	4764.67	7827.33	3243	3850	2369.33	2267	4887	6435	4042	3693.33	7333.33	3686.33	4496.33	6879.67	3804.67	3208.67	3367	1564.33	4764	4028	2133.33	3890.67	2941.67	4668.67	4362.33	9484	7488.33	5102.33	4440.67	5230.33	3555.67	6813	6528.67	3668.67	3285	3064.67	5507.33	9955	3961
IL-6 (8)	62961	64134.3	64210	64710	63890	19872.7	59430.7	64341.7	62412.3	63759	64188.3	60897.3	64644.3	64197.7	63337.7	64791	64102.5	63910.7	64034.3	58962.7	63671.7	63929.7	56482.7	63370	64975.7	62618.3	64473.7	64913	48257.7	56414	64868.7	64692.3	64664	64526	61432	63003.7	62440.3	57555	11511.3	63852.7	64848	63479.7	64005	64189.7	64566	64974.3	57527.7	62234.7	55706.7
Keratin 19 (3)	4330	3976.5	2985.33	2245.33	2869.33	757	1821.67	2434.67	3337.33	2884	2992	3928.67	2239.67	2474.67	2007.33	319	3595.5	2996.5	2407.33	2082	4004	2883	3441	5419	2671.5	2367.67	1073.5	1309.67	3003.67	2998.33	1526.33	2932	2213.33	3112	2952	5486	3844.33	2577	1746.33	2991	2340.67	3919	3576.33	619.5	2051	1985.67	2405.67	6242	1809.5
Keratin 19 (1)	29762	48708	36653.7	37816.7	52688	4039.67	35449.5	37249	35914	30578.7	43492.7	45881	53469	36969	35846.7	32252.7	41786	53571.3	43361	29547.7	63056	31737.3	19930.3	55357	61099.3	25476	37824.3	27570.3	22974.3	27532	31443	47483.3	42303.7	42790	34139.7	62815	63200	24171	13840	43735	56201.3	60613	42778	26814	41192.3	40154.3	31666.5	61999.3	25847
Keratin 19 (2)	7490.67	7247	4850.67	4091.33	4877.5	1033	2810.67	4706	5938	4855	5738	6995	3812.67	5035.33	3270	3370.33	5404.33	7572.33	4840.67	3379.33	7694.67	4104.67	5261.33	9031	5500.33	4695	4311.67	2173.33	4552	4810.33	2466	4080.5	3494.67	5955	5191.33	8955.5	6969	5229.67	3080.67	5414.33	3931.67	7285	5633	4245.33	2856	3193.33	4619.5	9688.33	3552
KSYK (1)	6066.33	6581.67	5029	3669.33	4988.33	921.333	3079	4980.67	7568.67	5021.67	5756	8553.67	3378.5	4842	2903.33	2712.5	6001	7114.67	4563	4290.33	7994	3660	5605.5	7565.33	5293	4026	3864	2231	5465.33	3931.5	2202	4329	3141.33	5841.67	5597.33	9809.5	8636.67	5755.67	8443.67	5212.67	3327.33	7152.33	7381.67	4249.33	3429.67	4899.67	5404.33	10005.3	4663.67
KSYK (2)	21909	29486.7	20362	16693.3	22039.5	1891.5	8325.67	23482.7	17604.7	17712	13323	21365.3	17531	19726	21218.3	11306.7	29566	25788.7	17001	21236.3	22821.3	15865.5	17068.3	31601.7	29782.5	23755.7	13560.3	11206.5	12785.3	13676.5	13927.7	22504	13035.3	20886	19032	35916.5	21896	21265.3	19995.7	19712.7	19327	20019.3	27089.3	17353	18903	27805.7	10751	30234	10649.7
MATK (1)	7208	7417.67	4558.33	3796.5	6130.33	1186	3526.67	5282	7857	4850.67	5538.67	9827.33	3553.33	4759.33	2887	2639.67	6593	8070.33	6115.33	4440	9684.67	4627	5868	9016	3832	3277	3906.33	2072	6304.33	4014	2384	4103	2989	6973.33	5514	13704.5	9662	7364	11265.3	6326	3655.33	9516	9462.67	4159.33	3361.33	3144.33	6236.33	14518	5094.67
MATK (2)	758.5	909	721.5	478.5	803.667	258.333	556.5	633.667	783	657	776	1173.5	499.5	559	493.667	516.333	790.667	1013.67	682	621.667	1085.67	647.333	621	1072.67	523	586	381.5	318.667	786	755.5	420.333	456.5	464.333	633.667	729	1151.5	1140	756.5	708	800.333	467.5	881.5	850	590.333	593.5	521.667	932.667	1502	606.667
MATK (3)	6015	5316	4128.33	2696.67	5019.33	979.333	2674	4018	5973.67	3718.67	4414	6600.67	3026.67	4124.67	2299.33	2197.67	4975	7093.33	3940	3122.67	7271.67	3619.33	4689	7354.67	2922	2959.67	3079.33	1621.33	4590	3601	1858.33	3318.33	2632.33	5013	4021.33	10316	6871	5639	8318	5538	2904.67	7849.33	6684.33	3168	2639.67	2364.33	4623	9662.33	3439.33
MAPK1 (1)	7129.67	12202.7	5987.33	6086.67	7094	655.333	4957.33	5908	8660	5676	11003.7	11477.5	7610.5	6197	4365	4171	7205.67	11755	6096.33	6092.67	8270	5002	5018.67	10900.7	12282	4617.67	6429.33	3454.5	6406	5384	5579.67	6939.67	6326	6568.5	6752.5	10946.5	9289.33	5262	5812.33	6536	12311.5	8059	6811.67	4228	8944.33	6651	6790.67	10131.7	4627
MAPK1 (2)	4636	4632.67	2840.67	2028.33	3369.33	681.667	1864	2438.33	4437.33	2925.67	3301.67	5621	2024	2696	1736.33	1652.67	3814	4122.67	2506.33	2257.33	5280.33	2424	3321.67	5603	2064	2274	2443.67	1101	3617	2729	1356.33	2222.67	2027	3266.33	3501.67	6502.67	5136.67	3247.33	2747.33	3549.33	2140.33	5042	4595.67	2344.33	1829.67	1747.33	3818.67	6022	2472.5
MAPK1 (3)	2485.67	2552.67	1644	1183	1988.67	474	1053	1587.67	2651.5	1582.33	1916.33	2573.67	1557.33	1602.33	1054.33	1151.67	1934	2309.5	1525	1222.67	2918.67	1556.5	1871.33	3316.67	1303.33	1331.33	1264.33	740	1946.33	1275.5	899.333	1483.67	1318.67	1825	1923	3449.33	2747.67	1973.67	1320.67	2233.67	1272.33	2655.67	2418.33	1255.5	1005.67	1089	1543.5	3963	1480.5
MAPK1 (4)	725.333	719.5	579.333	380	676.5	235.333	516	486.667	548.5	582.5	527.5	865.5	475	594.333	293.333	304.5	722	715.5	531.333	348.5	762	582.5	627.5	712	314	480.667	448.5	273	511	532	317.667	434.667	348	485	781	1176	888.5	598.5	554.667	650.667	333	789.333	760	511.5	435.667	375.5	730.333	1089	479.333
MAPK8 (1)	22669.7	38131	24312	22806	23501.3	4745	12744	23013.7	17402	18927	29635	20171.5	31963	22633	22088.3	20469	24277.7	34051.3	19071.7	16821	24785.3	19381	17892	29807.3	36183.7	21394.7	22316.7	20766	13570.3	13220	22366.7	27632	24840.3	24514.7	21500	26104	17625.3	14320	7718	19254	31904.7	22678.3	26293	19430.3	27444.7	27254.3	11765.7	27977	11678.7
MAPK8 (2)	63197.7	64246	63139.7	62482.7	63655.7	24564	55235	61788	61831	62561.3	64027.3	60856	63149	63522	64427.3	60718	64345.7	63800	60935.3	56977	63541.7	62204.7	52399	62865	64715.3	64167	62682	62853	45890	54956.5	61707.3	64193	64149.7	64034.3	62118	62981.7	62927.3	57468	17733	61217.7	63080	62822	63895	62563	62225.7	64393.3	48915.7	62503.3	46527.7
MAPK8 (3)	31407	36768.3	32587	28507	30657	6477.33	24761	33093.3	23807.5	32005.3	33966	20803.3	30288	34236.5	31736.7	29050.5	32687.3	37051	28543	18994.7	31758.7	30342.7	19692.3	38985.7	27820.5	34752.3	33308.3	26972	18807.7	29269.3	29648.3	31594	32115.7	36638.7	36901	40899.3	25490.3	28579.3	4940.67	34679	27872	34453.3	32503.7	27349	20831.5	28977.5	20359.5	34349	16186.7
Osteopontin (1)	7867.33	8512	6067.67	4808.67	6389	1070.33	3457.33	5428.67	8038.67	6378	4845.33	10436.7	4465.33	5213.33	2410	3131.33	6603	7972.33	6797.33	4527	10520	5650.33	7777.33	11457.3	4550.33	4384.33	4373.33	1587.67	6479	5611.67	3045	4691	3144.67	5871	5870.67	12746	8198.33	6788.33	9961.67	5839.33	4763	8456	8816	4284.67	3584.67	4182	6758.67	13857	3999.67
Osteopontin (2)	9191	9422.33	9669	7041.33	8835.67	1138.67	3962.33	9934.67	8386.33	8822.67	6340.67	11107	4813.67	8827	5029.67	3119.33	11782	10630	8117.67	8719.67	15271.7	6929.33	8636	13209	6484	7132	5542	2864	7850.33	7136	4447.33	7812.33	3642.67	7621.33	9504	24122.3	31422.3	9502	10052.3	8781.33	8632.67	9646.67	13835	6694.33	4509.67	13867	6890	16758.5	5393.33
Osteopontin (3)	6609	9660	6775.67	5708.33	8256.67	856.333	3978.67	5783.33	8553.67	6685.33	5560.67	11544.3	5668	6753	4166	3062	8125.67	9899	8141	5667.67	13234	5734	6340.33	11398	5953.33	4686.33	4515.67	2783.33	6585.67	7140	3571	5580.67	3987.67	6464.67	7116	16635.3	8703.67	10570.3	7501.33	7243	6208	8438	9944.33	4801.33	4532.33	5707.33	7382	13188.5	4822.67
P85A (1)	16529	18835.7	15232	14112.3	13863.7	4094	8284	15255.3	13805.3	13126.3	11372	17432.7	11577	14755.3	10984	12599.7	14460.7	17719	13322.3	9226.33	16733	16643.7	11757.3	22480	13332.3	13367	11747	7667	11261	11150.3	11573	14402.7	10805.3	16045.7	12108.3	22843.7	13146.7	15203.3	5973	14008.7	12958.7	12746	14301.3	11624	10743.7	12002.3	9500	26538	8190.33
P85A (2)	11280.3	12202	10781.7	8203.33	9310.33	1333.67	4411	10331.3	10256	9329.33	8335.67	12709	6665	9865	5677.67	4875	11608.3	12795.7	8946.67	6795.67	14039.7	7867.67	9554	14509	8934.5	8023.33	5967.67	3698.33	7922.33	7174.5	6371.33	9015.67	5447	9590.33	16096	21100	11200.5	9898.33	9513.67	10038.3	8779.33	10876	11503	7158.67	6097	10211	7962	20104	4984.33
P85A (3)	37884.7	55773.3	43369	47699.7	50086.7	5059	20704.7	40809	43404	48480.7	30250	40253.3	41549	39199	29463.7	24121.5	46028	48260.3	47082.3	28879.3	63133.3	36013	31837	56731.7	41807.3	29844.7	37125	20034.5	26985	30815	38049.7	42166.7	30295.3	45025.3	49048	61475.7	57015.7	28483	16092.3	54764.7	59870.7	58125	52846.7	32372.5	31157.3	38616.7	33746	59001.3	24668.7
PTK6	8803	16277.7	7281	6541.67	6830	1032	4303.67	10310	10455.3	7199	15069	11319	8610	7970.67	15102.3	3330	15969	10380.7	8376.67	10135.7	21049.3	5011.33	7605.33	13558.7	36159.3	6694	7484	21553	5726.33	5443.33	2726	8997.67	2431.33	6710.67	8418	31401.7	18190.7	9715.33	28363	11862.3	7104.67	16477	17658	7132	2823.33	8936	6050.67	15839	4235.67
PTPN1 (3)	13509.3	16092	19054	11813.7	363	1396.67	4931	367	12695.7	12817.5	12747	15173	10177.7	12638	9161	6949.5	17744.5	33731.5	12361.5	8966	474	10435.3	15144	21174	557.5	9909	9729	6581	10259.7	10145	10701	407	7049	10151.7	10200	27439.7	11241.3	16001	521	11292	326.5	15951.5	15668	12500.5	7998.5	225	8656.67	596.667	6346.67
PTPN1 (1)	63287.7	64039.3	63562	64087.3	63925.3	7392	33262	62608	57239.7	63864.3	57115.7	59429.3	64413	64085	57466.3	49292.7	64081	63857.7	63582	55670.7	63769.7	62197.7	63351.3	63876	62768.3	45348	61667.3	55174	46810.5	60824.3	59504	64387.7	63980.7	64366.7	62853	62917.3	59826.3	52656	17654.3	63961.7	64776.3	63585.7	63965.3	56705.7	39939	64860.7	44916	62081.3	37161
PTPN1 (2)	7683.33	7526.33	6742.33	4186.33	6034.33	1189.33	3534	5960	8306	5743.67	4013	9362.5	3582.33	5475.67	2597.33	2988.67	6226.67	8649.67	5994	4034	7450	5044.33	6175.67	8724.67	5376.5	3583	4162	1922	5850	5944.33	2476.33	4999.67	3150.67	7159	5720.67	14591	8125.67	7682	17588.3	7192.33	4118.33	8105	8691.67	4139	3193.67	3707.67	5669.67	13262.5	4271.67
RPS6KA2 (3)	3873.67	3865	2764.67	1767	3065.33	723	2045	2449.5	3325.67	3160.5	3243	4685.5	2369.5	2773	1676.5	1800.5	3022.5	3872	2674.67	2005	4822.5	2703.67	3334.5	5402.67	2899.67	2221.5	2372.5	1091	2402	3082	1715	2564	2136.33	3096.5	3914.5	6176.5	3443.5	3264.33	2091.33	1434	2705	3475.67	2970.5	2182	1964.5	1993.5	2534	6571.67	1917.5
RPS6KA2 (1)	20425.3	27023.7	21355.3	16799	15177.7	3332.5	9718	21761	8271.5	17681	16861.5	21822.5	15685	13404	17543.7	10776.3	29007.3	26069	16308.3	8280.5	19585	13018.7	17028	26833.7	24770.5	21061.3	12764	12511	7995	12864.5	13866.3	17044.5	11250.7	19143.5	17689	33378	14811	19241	18351.7	17798.5	19567	17701.7	25430	16798.3	12161.5	25223	10563.7	30904	9001
RPS6KA2 (2)	26793.7	40333.3	28153.7	31318	33803	2172.5	12032.3	27152.5	31179	26463.5	31914.3	35324.5	33492.7	17407.5	6847.5	28326	33995.5	38440	30363.3	8683	41497	34862.7	24180.5	41993.5	37090	19155.5	30457.5	26592.5	3388	28619	31430.3	39343.7	33046.7	11855.5	22682	32920.5	17957.5	25996	11412	5942	35469.3	30362.3	34446	23894	17523	31209.5	13154.5	43658	12645
STAP2 (1)	589.667	485.333	437	321.5	406.5	173.5	468	409.333	585.333	362	379	989	392.5	415.333	249	314.5	461.333	456	385	424.333	401	431	411.5	486.667	282	356	382	232	497.667	409.667	270	317.667	311	342.333	516.5	620	464.667	542.333	331	382.5	283	381.667	461	423.333	289	266.667	509	576.5	402.333
STAP2 (2)	12308.3	12767.3	9061	6234	9158	1937.67	5637	8133.33	13504.7	9225	7433	16512	5650.67	9361.33	4521	4484.33	9529	15105	9155.67	8098.67	13877	6273	9616	12902.3	7688.5	5961.33	6450.67	3420.5	10518.7	8833.33	4086.33	6839.67	4504.67	11951.3	9515	20384.5	14804.7	11501.5	9502.67	11875.7	6382.67	13551	15162.3	6331.5	5355.67	6501.33	10912	18246.3	8316.67
STAP2 (3)	5479	5257.33	3840.67	2673.67	5049.33	982.667	2601	3858	5925.33	4106.33	4005	7593.67	2704.67	4094.67	2117.33	2108.33	4833.67	6930	3866.67	3350.67	7580.33	3397	4354	6069.67	3038	2465	2914.67	1599.67	4581.67	4036.67	1752.67	3357.67	2528.67	4659	4127	10896	6905.33	5113.33	7803.67	4919	3052	7628.67	6209.33	3478	2124.67	2503	4804.67	9843	3341.67
STAP2 (4)	539	531.333	453.333	301	552.5	207	310	440.5	478	442	409.667	680	356.333	329.5	306.667	224.5	521	452	387.5	380	472.333	313.5	373	481	232.667	315	355.5	201.333	480.333	277.5	258	316	292.667	378	618.5	713	463.5	501.667	379	494	281.5	530.5	445.667	424.5	349	176.5	531	1021.5	361.5
STAT1 (1)	46648.3	60727.3	48878.7	46401	44000	13447.7	32770.7	42874	41508	43781.7	47974.3	44549.7	48889	46389.3	44949.7	45228.3	52247.7	58558	44593.3	35251.7	55112.7	44873.3	38857.7	61956	54686	41950.3	42609	42916	32758.7	33049	41397	48942	44529.3	50930.3	38528.5	62097.7	51721.3	40986.7	12259	48609	42556.7	45516	51181	44847.7	37062	47382.3	27928.7	54918.3	30026.7
STAT1 (2)	1650.67	1539.67	1271.67	852	1267.67	480.5	747	962.333	1524	1180.33	1058	1984.5	977	1088.33	821.333	713	1231	1533	1030.5	968.667	1775	994.667	1137	2005.33	828.5	873.667	937	500.667	1171	1037.5	634	960	845	1246.5	1336.33	2147.5	1768	1378	728.667	1458.5	747	1579	1454	1013.67	925.5	747	1516.67	2432.33	826.5
TENS4	5811.67	6553.67	4316.67	2952.33	3735.67	949.667	2391	3730.67	5341.33	4211.67	3841.33	6448	2841.33	3936.33	2877	2404.67	5420.33	5525	3963.33	3846.33	5510.67	3375	4531.67	7015	3015.67	4087.67	2791	1674.67	3920.67	3351.33	2044.33	3234.33	2373	5199	5916	8335	6645	4337	2759	4934.33	2678	5536	5910	3495	2223	2669	4003.67	7189.67	3112.67
TNFRSF14 (1)	7760.33	12218.3	8379.67	7891	8574.67	1408.67	4757.67	8647.67	8761.67	7216	6876	11064.3	7507	10017.3	8050.5	5474	8602.33	10750.7	8683.67	6415.67	18428.7	9259	7198.33	14228	10005	6258	7794.67	5175	5715	7991.33	5394.67	7745	6992.67	11873	9400.67	21431.3	10052	7475.67	8052.67	8368.33	6603.33	14083	10797	7578.5	9632	6190	6002.33	18227.7	5719.67
TNFRSF14 (2)	12107	19658.7	12948	12012.3	16614.7	1983	6904	12940	13434.3	14094	13207.3	14220.7	14848.7	14958.3	12270.3	7884.33	13289.3	18090	12911.7	8749	22753.7	11322	10359.7	20953	20948.5	8972	11401.7	8542.5	9096.33	10260.5	10036.3	13793.7	12633.7	19690	13376.7	29089	13670.7	11323.3	6194.67	15250	14676.7	16065.3	16547	10407.7	9740.33	12528	8478.33	26192.3	7415.5
TNFRSF3 (1)	62548	64060.3	64174.7	64793.7	63797.3	27727.5	59618.7	64443	62640.7	63292.7	64137	62184.7	64588.7	64246	64904.7	63858.3	64210.7	63925	64175	62093.3	63644	64233.7	54031.3	63857.7	64940.7	61738.3	64405	64469	57004.5	59297.3	64954.3	64691	64720.3	64480.7	63626.3	62964	63164.3	60734.3	21557.3	63844.7	64909.3	63555	64014.7	62889.7	63858	65016.7	55793	62267.7	59973.3
TNFRSF3 (2)	7109.5	8336	4703	3099	4486.5	906.5	675.5	5208.33	6691	4733.5	5542	8572	3797.5	5813.67	2971.5	2337.5	461.5	6077.67	6148.5	4050.5	5970	2720.5	459.5	469	4770	3266.5	5342	1285.5	580	3655.33	2839.5	3833	3007.5	8621.5	4685.67	8925.5	8310	7501	6909	4041	2251.5	8850	8688	462	2600	3818	5563.5	1641	513.5
TNFRSF3 (3)	6334	8910.33	5700	4273	7737.5	1254	3597	7394.33	9962	6163.33	2508.5	11160	2025	2560	1790.5	3419	6061.67	12223.3	2573.5	6075.67	10674.7	5332	6100.33	8615.5	2939.5	2301	2744	2138.5	7092	4930	1083	5420	1054	10523	6641	14150	11795.3	3239	12534.3	7134.5	4094	5445	13380.5	3418.5	4099.5	1756.5	8461.67	11155.3	6860
UBC9 (1)	4345.5	4876	2875.67	2579.5	3972	762.5	1976	3130.67	4270.33	22201	20509	5014.67	2302	3474.5	2231.5	2019	4901	4937.33	2947.67	2189.33	5650.33	2704	2987.5	6149.67	292.5	23843	2735.5	1103.5	3471.67	2717	1732	2679.33	2004	4107	3150.5	7579.33	5210.67	4418.33	3785	3747	2240	27086	5031.5	2574.33	1832	1779.67	3679	8515	2664.67
UBC9 (2)	34533.5	36777.7	26240.7	16331.5	21817.7	3983	10955.7	4830	27883.7	428	464	30359.5	15931.7	23244	24437	12904	36263	29318.3	21879	28313.7	32681	16457	24519.7	35491	25957.5	559.5	14451.5	12807	19818.7	14158	13503.5	22672	11711.3	24771	40116	41032	38247.3	27275.7	18731.5	25334	20614	554	39223.3	21876.7	15820.7	36070	14757	33206	15477
UBC9 (3)	58709.3	61743.3	61727	60277.3	60902.7	28456.3	53299.7	26172.5	60166	60461	60363	56585.5	63143.7	59426.3	61673.7	55415.5	60734.5	683.5	59426	53197	61786.7	59654.3	56822.7	63244	13659.5	57584.3	60971	61657	49581.3	57317	57328.7	59164	62448.3	60278.7	60795.3	61487.3	57176.3	54554.7	9197.33	58923	58607.7	60918.3	61463	56335	59568	58062	52584.5	58466	43482.5
UBE2C (1)	8124.33	8163.33	6293.5	3179	386.667	2928.5	4431.5	297	9977.67	6748.5	19523.5	8442	16421.7	4993	3784.5	1613	17141	63223.5	15905	6574	341	5005.5	6642.5	30307.5	220	4352	3426	4362	8770	4697	12059.7	377	3351	6270	5608.5	13582.3	11092	7610.5	470	6845	26928.5	8090	12647	8496	4428.67	28043.5	4832.5	7305	5399.5
UBE2C (2)	33521.7	36302.3	34371.3	20210	19392.7	2143.5	11811	16685.7	34402	28010	2955	34664.5	1693.5	29146.3	8838.5	12585.7	39209	40683	4893.5	23120	31365.3	25480.5	25404.5	18163.5	5292.5	24519.7	18987.7	11690.5	23897	20509	273.5	16231	16500.3	28525.7	28573	57921	63086.7	24209	10665.5	31031.3	5202.5	37747.7	39525.7	20169	12897	4061.5	16318	6670	17512
UCHL5	3623.67	4183.33	9146.67	1645.5	11015.3	332.5	1700	2794	4842.67	2944	516.5	7181	304	14831.7	2084.5	1456.33	4487	13966.3	542	6134.67	4589.33	1727.33	8766	4689.67	263	2551.67	2323	1099.67	3277.33	3527.5	1286.5	8896.67	1444.33	3339	3144.5	6346	16950.3	4230	4563.5	3035	285	6360.33	5145.67	2509	1555	238	4308.67	695	2767.67
IgM (4)	2724.33	2642.67	1995.33	1157.67	2275	379	1674	1611	2948	1835.5	2532.33	4582.33	1490	1799.67	1186.67	958.333	2522.33	2321.33	2177.33	1927.33	3465.67	1744	2327	2713.33	1274.5	1882.67	7050.33	773.667	2609.33	1326	732.667	1791.67	1124.33	1456.67	1968	3956.67	3925	3188.33	5467	2154.67	1161.67	3313.67	3312.67	1873.67	2073.67	1648	4156.33	5309.67	1731
IgM (5)	24177.3	23019.3	14572.7	10984	19444	6427.33	9833.33	14359	22265.3	16042.7	15992	24542	11136	14567.7	10057.3	12227.7	17827.3	19762.7	12648.5	10402	22688.7	16050.3	14229.3	26078.3	14058.3	15691.3	12732.3	6231.67	17126.3	9699	8463	16244.3	12094	16448.3	19931.5	30202.3	25236.3	17965.7	12283	17592.7	11608.7	24955.7	18099.3	13478.7	10007	11370.7	15124	34314.7	11686
C1q	7904	21886	6072.33	3020	8049	1004.33	3608	7676	8173.33	4594.33	4445	11867.3	4136	11508.5	4530.33	2489	12903	9559	7224	9890	18989.7	4582.67	7057.67	7999.33	4042	7154	3686	3252.33	5684.67	3448.33	2683	6507.33	3115.67	8634.67	7635.33	14197.3	23723.3	8122	62230.7	10392.7	8136	14477.3	17211.3	5430.67	2436.33	4596.33	6476.33	16188	4234
C1s	3453.33	3673	2440	1504.33	3614.33	730.667	2214	2400	5002.33	2527	2751.33	6510.67	1738.33	2464.5	1432	1350	3026.33	3110.67	3454.67	2456	4741.33	1986	2787	4244	1979.67	2253.67	1974	888	3841.67	2169.33	1067.33	2670.67	1830	2517.5	3535	6275.67	4760.67	3195.67	4539	3308	1872	5053	3880	2275.33	2320	2817.67	4523.33	7861	2471
C3 (1)	7564.67	9758.67	6845	4796	6888	4459.33	11766.3	12981.7	9322.67	4768	9905.67	12996	5885	8012.33	11283	5254	5951	10365	10228.5	8265.33	6927	6432	4842.33	8484.67	18525	7421.5	6732.5	11213.3	7694.33	5062	5061	13055	6283	6086.33	5598.67	10435	8276	8603.33	7583.67	6399.67	5933.5	7890	11243	6732.5	11976.3	6990	7189	10321	7741
C3 (2)	36069.7	40467.3	38947.3	35689.5	34112	15823	40410.5	46749.7	35168.7	34644.3	26033	45448.7	27383.7	33422	34645	25748	29479.3	40530.7	37095.5	36148.7	44371	40468.7	29577.5	45537.7	47542.5	29064	38115.3	14561.5	34429	43709.3	30348.5	35817.7	23883	33274.3	26195	50397	31403	32295	19813	39098.3	35287.7	43186.7	49813	39315.7	29540.7	31535.3	28841.3	47891.7	40002
C4 (1)	4028.33	5148.33	5056.33	3449	5058	1013	3682	3996	6697.33	5645.33	2802.5	8311.33	2825	4086.33	2246.33	2011.33	3132.33	5413.33	3953.33	4177	6097	3760.33	3703	5382.67	3199	2941.33	2939.67	1491.67	4817	4594	2149.33	3775	2348.67	3988	4030.67	8550.33	5788.33	4610.33	14043.5	4698.33	3498.33	5222.33	5328	3241.67	3483.33	5201.33	5874	8644	3744.33
C5 (1)	12875	11577	11685	16397	25849.5	1200	13561	15759	14007.3	17329	22390	19539.5	18158	9215.5	8565	6831.67	8691	29152.7	9535	7365.33	22875	22342	4622.33	15509.5	17326.5	8095.67	9078	5883	15143	10391.5	11378.5	22754	10427	14403	8963	17192.5	11613.5	6666.5	7004.5	18189	18572.5	10084	8877.67	7232.5	16178.7	21798	11374.5	20390.3	5544.5
C5 (2)	3946.67	4969.67	3747	2795.5	4322.33	602	2957.67	4539.33	5530.67	3438.67	3258.5	7773	2272	4654.33	2616	1880	4675.67	4798.33	4931.67	3895.5	5709	3870	4075.67	4552.67	3631.5	2831	2583	1300	4282.5	2526	2148.5	4620	1512	3517.33	3484.5	7258.67	6521	4351	8581	4233	2969.33	4518	4954.5	3450	1740.67	2705	4276.33	8654.33	3055.5
C5 (3)	16314.5	19391.5	19032.3	16876.5	19349.7	2450.33	12459.3	14721.5	16351	15500.7	18948.7	16496.3	19059.5	18054.3	11483	11208.7	17932.7	29501.5	15965	13779.5	25116	15990.7	10998	24071.5	28700.3	11658.5	13872	13818.5	13676	13804.7	14112.5	16577.3	19168.3	18021	11331	34086.3	15692.3	11217.7	5632.67	15471	18211.7	18800	16634	13181	26527	18469	11758.7	27565.3	10148.3
C4 (2)	41707.3	50281	39485.7	36872.7	38392.3	15088	26928.3	41430	31316.3	29692.7	36404	40821.7	48167.7	44956.3	34023	34980	40546.3	51291.3	42169.7	29797.3	47328.7	45457.7	31178.7	53388	45340.3	32655.3	34134.7	33739.5	23910.7	26536.3	36665	41708.3	43896.7	46113	31311	55300	31521.3	31323	13555	41377.3	43161.3	45201.7	37960.3	36628.3	29082	38586.7	27857.7	53826.7	26001.7
LDL (1)	12543.7	11510	8234.67	6943.67	9910.33	1639.67	5174.67	8012.67	12437.7	9916.33	9694.33	15366	6433.33	8194	4485	4701	10033.7	11637	7791.33	6714.67	16400	8222	9853	14491.7	6252	6735.67	6055.33	2959.33	9452.33	7525.33	4033.67	7138.33	5761.67	8646	8798.67	21446.7	15090.7	7968.67	9134	10695	6584.67	14305.3	11741.7	6661.33	5230.33	5520.67	10280.7	19380.5	6089
LDL (2)	4410	3726.67	3860.67	2148.33	3041	606.5	2075.67	3697	4717.67	3162.67	3551.67	6046	2348.33	3025.5	2371.67	1281.67	4103	4088	3022.33	3681.33	5505.67	2376.67	4069.67	4851	2176.33	2687.67	2274	1302	3890.67	2463	1307.67	3000	1571	3022	3159.67	7665.67	8384	3618.33	6593	3420.67	2344.33	4597.67	7170.67	3123.67	2008.67	2702.67	4273.67	7841.67	2507.67
PSA	3380.33	4034	2614	1912.67	3165.67	509.667	1712	3394	3933.33	2833.67	2983	4872.5	2078.67	3055.5	1555.33	1328	3383.33	3819.33	3051.33	2654	5085.33	1999.67	3245.67	4612.67	1937.33	1839.33	1936.67	1031.67	3027.33	2532.67	2771	2361.33	1517.33	3216.67	2898	6972.67	4906.33	3727.67	6947.67	3505	1846.33	4595.67	6328.67	2273.67	1583	1725.67	3250.67	5774.5	2218.33
Lewis x (1)	10783.3	11700.7	7233.33	5971.33	9140.67	2110.67	4798	6731.33	12131	8739	7183	12487	4894.5	6995	4235.33	4732	8193	9790.67	6856.67	5051.33	12218.3	7296	7333.33	12124.7	6513.5	5644.33	5231.67	2858	8753.33	7341.5	3571.67	6737	5780.67	8065.67	6168.5	17079	13652.3	7682	5814	9369	5958	11614.3	8544	6119	4375	4689	7981.33	17852	5181.67
Lewis x (2)	17634.7	47275.7	45222.3	48491.3	47283.7	3599	37856.3	22921.3	43748	35826	33833.3	38314	20623	30482.7	47633.7	26233	29887.3	32464.3	47650	39505.3	23740	28955.3	38653	31717.3	33954.5	28528	49270.7	32888.7	53300.3	40123.3	47132	33847.7	37650.7	35436.7	40624.3	44572.7	26678.3	40528	5200.67	40729	44012	50898	55282	48247	46984.3	15064.3	10467.3	31918.7	51408.3
Lewis y	8741	12881.3	10677.3	6989	11812.3	881.333	5907.67	8532.5	13314.3	9032.33	9839.67	13372.5	7996.33	12259.7	6333.67	4220.67	12920.3	10087	13632.3	7224	16687.7	8684.33	8336	13515.7	8391.67	7249.33	6978	4736.5	8877.33	10507	3848	7973.33	7173	10532.3	10392	23897.3	13788	16950.7	8844	12700.7	7418.5	17309	15465.3	10138.3	3550.33	6557.33	11858.7	17214	8857.67
Sialle x	4420.67	4600	4454.67	2681.67	3422.67	613.667	2227.33	3775.33	5448	3870.33	3051	6903	2354.33	3804.33	2146.33	1604	7077.5	4738.67	3313.33	4032.67	6417.67	2667.67	5130.67	5273	2520.33	2965.67	2506.33	1408.33	4393.67	2664.5	1476	3463	1466.67	3305	4445	10517.7	5313.67	3925.67	5822.67	3842.5	3132.5	5456.67	6045.33	3149	1958.67	3004.67	4857	8204.33	2649.67
TM peptide	27203.7	40874	29614.3	26890	31496.3	5415	14248	31382	22281.7	21205.3	21347.7	21825.7	31801.3	37996.3	23794	20248	29939	44580.3	28144.7	21807.7	26357	23857.7	16255.7	32177.3	40447	28150.3	27095.3	17278.7	14096.7	18390.7	23470.7	36531.3	32249.3	38373	27906	39897.7	18955.3	26115	9587.33	35888.3	37153.7	35474.3	31019.3	21643.3	24637	26476.3	15706.7	38606	15243
B-galactosidase	3515.5	3770.5	3106	2302	3572	615	2258	2757	5695.67	3119.67	3477	5903.5	2559	2971.67	1720.67	1440.67	3514	3683	3030.33	2750.67	5871.67	2385	3745.33	4987	1962.67	2365.67	2298	1100.67	4376.67	2878.5	1243	2869	1969	3099.67	3525	8345.67	6424.33	3583.33	6645	3925	2104.67	5611.33	5117	2710	2085.67	1893.67	5443	8563.67	3002.67
Procathepsin W	3220.67	3570	2654.67	1743	3302.33	708	2085.33	2709.33	5209	2769.67	2964.33	5612.67	1950.33	2766.67	1587	1249.67	3209.33	3275.5	2665.67	2789.67	5092.33	2056.33	2770	4444	1974.33	2024	2212.33	978.667	3850.67	2272	1275	2437.67	1626.33	3407.33	2674	6467	5446	3158	3477.33	3039.67	1712	4414.67	5379	2143.5	2065	1856.67	4491.67	7089.67	3107
BTK (1)	3011	2653.67	2222	1399	3135	580	1579.67	1824.33	4360.67	2348.67	2423.33	4354.67	1624.67	2147.33	1376.33	1157	2586.33	3327	2407.67	2110	4230.67	2085	2533.33	3580.33	1515.67	1747	1829	777.5	3324.67	1666.5	838	1873.33	1450.67	2186.5	2456.33	5727.33	4290.33	2773.67	2677.67	2885.67	1645.33	4107	3528	2240.67	1713.33	1313	3763.33	6636.67	1763.5
JAK3	3927	4093.33	2819.67	1785.67	3565.33	706.667	2139.33	2447.33	5145.33	3100.33	3310.67	5748.33	2166.33	2652.33	1892.67	1530	3949.33	3833	3082.67	2451	5993.33	2392.33	3389.5	5724.67	2125.33	2338.33	2573.33	1061.67	3971	2473.5	1280	2390	1837.67	2883	3032.67	6588	6279	3094	3217	3353.67	2243	4725.33	3978.33	2576.33	1920.33	2374.33	4719.67	8410.33	2336.67
Digoxin	7795.33	8854.67	5956.33	3482	6194	1414.67	3754	6906.67	7538	5747.67	4900.67	9511.33	3980	5884	3861.67	2938	8453	7343.67	4770.33	4442	12318.7	4172.67	6110.33	8551.33	4321	4412.33	3937.33	2445.5	6098.33	3902	2392	5223.33	3346.33	5934.67	7452.33	13118	11140.7	6612	8835.33	6577.33	4816.33	8382	8596	5015.67	3338.33	9227.33	5966.67	13696	4225.33
GLP-1 R	1991.67	2750.33	2622	1641.33	3130.67	384	1878	3267.33	4651.33	3307	1861.67	5929.67	1501.67	2594.33	1085.67	1014.33	2385.33	4153.67	2489.33	2122	4174.33	1927.67	2483	3662.67	1208	1449	1932	562.667	3809.67	2405.67	1199.33	2896.33	1448	2210	3544.5	7939	4457	3198.67	6949.67	3496.33	2385	4403	4825.33	1698	1916	3278.33	4717.67	7410	2278.33
GLP-1	3286.33	3413	3305.67	2157	3913.33	607	2273.33	2830	5097.5	2897.67	2621	7200.67	1935.67	2850	1206.33	1187.33	2827.33	3737	2546.33	2774.33	5611.67	2355	2714.33	4085.67	1668.33	1923	1947	673.333	3904.67	2681.5	1073.67	2620.33	1480.67	2737.33	2899.67	6672	5395.33	3445.67	4598.33	3705.33	1813.67	4124.33	4485	1992	2362.67	2105.67	4807.33	6960.33	2741.33
HLA-DR/DP	2393	2062.67	2318.33	1311.67	2159.33	408.667	1708	2134.67	3283.67	2047.67	1622	4782.67	1223	2114	1166.33	911.667	2805.33	2331.67	1844.67	2215.67	3496.67	2004.67	2085.33	2663.67	1175.67	1558	1334	661.333	2593	1465.5	986.333	1892.33	889.333	1509.67	2356.33	4525	3246	3076	15490.3	1909	1556.67	2687.33	7819.5	1461.33	1733.33	1677.33	3255	3880.5	1527.33
ICAM-1	4449	4815.67	3727.33	2397.33	3631.33	429.333	2127	2939	5095	4066	3227	6705.67	2450.33	3147.33	1698.67	1436.33	4951.67	4297	3389.33	2745	7487.67	2895.67	3769.33	5383	2039	2267.33	2432	1164	3860.33	3395	1371.67	2925.33	1762.33	3181.67	2957.67	8644.33	5269	2796	6184.33	4180.5	2513	5405.33	5126	2720	1701.33	2369.33	4807	8595.33	2535.33
IgM (2)	12371	14326.7	11129.7	10726.7	9569.67	1067.67	6182.67	10553.3	11651.7	10207.3	11773	15441	8255	10442.3	7661.67	6183	12250.3	17620.7	9410.67	8141.5	17359.3	8397.67	9523.33	15858.3	12543.7	8088	9046	5363.67	9056.67	9904.5	7621.67	11403.7	8104.33	12511.7	8214.67	21756.3	13783.7	7542.5	7032.5	12322.3	11784	14168.7	12258	7854.33	8735.33	10819.7	10145	18535	6609.33
CD40 ligand	8554.67	8852	7816	5098.67	10262	676.5	4379.67	6478.33	11794.5	9357.33	7121	15452.7	5593.67	9086.33	3301	2963	10599	10937.7	8249.33	7408	21094.7	6113.67	8950.33	13673.7	4658	4569	4969.33	2191.33	8569	8035	2512.33	6132	3619.33	7471	8397.67	29208	14965.3	5788.33	22532.3	17406.7	5602	20415.3	13600	6455.67	3194.33	5431	10295.7	25306.3	5138.67
Angiomotin (1)	5115.67	5242	4376.33	2749.33	4554.67	614.333	2716	3598.33	6585	4402	4269.33	8334.33	2926.67	3734.67	2066.33	1729.67	4898.67	5276.67	3987	3470.33	8716.33	3422.67	4573.67	6497	2306.5	2466.33	2744.67	1327	4953	4200.5	1659.67	3250	2217	3605.67	3667.33	11191	7062	3706.67	7280.67	5447	2884	7667	6636	3358	2299.33	2645.67	6456.67	10920.3	3166.33
Angiomotin (2)	2397	2152.67	2226.33	1203.5	1856.67	461.667	1455	1618.67	2628.67	1968.67	1795.5	3629	1272	1662	1116.33	842.667	1982	2928.67	1794.33	2188	2730	1530	1894.67	2318	1064	1514.33	1221.33	599.333	1997	1511	696.667	1479.67	1024	1790	1950	4144.33	6922.33	2317.67	2502	2046	1217.67	2431.67	2563.33	1662.67	1115	4117.33	2648.33	4127.67	1440.67
Leptin	4612.33	8003.67	5442.33	3696	4540.67	693.667	3473.33	4715.33	6308.67	3996	6310.67	9410.67	2986.67	4492.33	3018.67	2274	4489.67	10123.3	6813	4695.67	6613	3490	4009.67	6109.67	6442.5	3419	3695.33	2050	4547.33	3198	3291.33	4553	4132.67	6802.5	4075.67	9062.67	7103	4292	4413	4950.33	5468	5881.67	7196	3327.33	5410.67	4978	5242.33	9234	3456.67
Integrin a10	2161.67	2290	2346	1305.67	1944.33	443	1571	1903.33	3207.67	2025.33	1976.33	4441.67	1351.33	1980.67	1284.33	899.667	2739	2620.67	2012	2132.67	3125.67	1900	2176.33	2724.67	1179	1614.33	1332.67	747	2367.67	1414	854	1705	1061.33	1625	2318.5	4506.33	3415.67	2736.33	12586	1954.33	1369	2734.67	7017.67	1757.33	1413	1593.67	3092.67	4594.67	1602.33
Integrin a11	6456.33	7442.33	5028	3000.33	6708	712.333	3116.33	4661	9751.67	5022	5056.33	9843.33	3637	5389	2385.67	2046.67	5586	7229.33	4963.33	3866.67	9554.33	3623.33	5270.67	8402	3654	3004.33	3181.67	1326.5	6137	4935	1985.33	5301	3072	5550.67	4563	14053.3	8208.67	6593	9911.33	6754.67	3483.33	9428	7942	3869.67	2601.33	2770.33	5890.67	13232	3634
IgM (1)	7312.67	8170.5	5154.67	3435.67	6867.67	899	3416.33	5392.67	10025.7	6389	6062.67	8906	4421	5518.67	3226	3177	6282	7143	5692.67	3941.33	10201.7	5023.33	4939.5	9027	5040.67	3967.67	3931.67	2259.67	6172.67	4634.5	2629	5741.33	3245.5	6480	5689.33	12710	9321.5	7167.33	8247.33	6768	4360	9243.33	8965.67	4671.33	3164	3445.33	6674.67	13557	4197
C4 (3)	32391.7	44869.3	37120.3	36897.7	63834.7	2770	18521	42950.5	31137.5	45345	42229.7	36510	64473.7	40954.5	41316.5	28638	49750	56540.7	55942	20884.3	57936.7	33730.7	16185	45475.3	58578.7	36579.3	37633.7	43817.5	18949.7	24595.5	44795	64590.3	59907	48658	29115	54394.7	27896.5	25781	9488	42209	64749	40683	39437	31416.7	30047.3	60038	19518.5	59578	28436.5
C4 (4)	7344.67	7901	7826.33	6566	10966.3	2013	5463.5	7952.33	13324.3	9946.33	8102.67	12495	6308	9899	5613.5	3172.5	11453	8013.5	8378	3988.5	18478.5	4479.33	4760	10635.5	6196	6961.5	3725.5	3205.67	9339.33	4329.67	3943	7540	3836.5	10802.7	5698.5	22697	15515	10395.3	5395.67	11585.5	6999.33	10848	12170.5	7634.67	2756.5	5225.33	8516.5	17298.5	6036.5
CD40 (1)	9823.33	9039.67	5241.33	3279.5	6929.33	1705	4074.5	4591.33	11224.3	6274	6186	11179.7	5083	5756.33	3304.33	2877	7125.67	8998	5404.33	4284	9883.67	5330	3999	10918.7	4795	4970.5	4538	2085	7518	5236.5	2466.67	4730.67	4017.33	6166	7687	11973	12682	6836	6138	6474	5173.33	9601.33	8756.5	5199.67	3917	4885	7414.33	10176.5	4500.67
CD40 (2)	5828.33	6555	4940	2855.67	5451	1054.67	3330	4896.67	7335.67	4336.33	5203.67	9106	3885.33	5975	3084	2730	6996.33	6093.33	5281.67	5840.67	8121.67	4037.67	5655	8410	4240.33	3661	3827.5	2090.67	5767.67	3859	2290.33	4743.67	2911.33	5075	4792.33	11805	8036.33	5629	30489.7	6525.5	3892	7457.33	8165	4793	2799	3148	5508.33	13215.3	3656
CD40 (3)	55779.7	64092	59501.3	55815	40467	15633	61911	55992.7	63458.3	62336.3	64164.3	60941.3	45533	60561.7	60336	56835.5	51223.3	51824.7	64175.7	64419.3	56267.3	63621.3	58896	50018.3	64036	51622.3	56424	63627.3	57798	60308	32998	41026	41575	64530.3	49180.3	62709.3	61198.7	63279	61746.7	61538	64452	63482.7	63944.7	64317.7	44739	26905	25261	62147.3	53348.3
CD40 (4)	12002.3	32833.3	12238	12087.7	13439	3393.33	17924.7	10222.3	29724.3	18038.7	27410	23698	7626.67	18036.3	9855	10176.7	12140	10157.7	25942.5	30412.7	11702.7	12829	13178	11912.7	13468.5	11589.7	16619.3	14595.3	17120	13661.7	5601.33	16940.3	7869.67	27959.7	8658	18289.3	22616.7	28068.5	34734.3	15429	16290.3	21934	37895	18472	13240	3892.67	9007	16440.7	11990
C3 (3)	22511	39896	18486	19791.7	23161.5	5898	20939	20768	26347	24952.5	30134	34966.3	15651.7	35394.3	19367.5	23390	24200	22604.3	21661	38455.7	22715.3	19228	21658	20165.5	19244.5	27924	21050	18019	23178.5	35993.3	11189.5	20294.5	13898	41422	19584.7	32923	37818.3	24359.5	32454	26454.7	24188.5	30026.3	49067	19746	22462	11289.5	15250.3	27643	18979
C1 inh. (2)	33380.7	41702	34597	20554.3	29069	11144.3	33185.3	60776.7	41258.7	22197.3	43022.7	44208	33375	52216.3	43017	24601.7	25722.3	56746	53675	42809.5	32493	41788.7	20997	43796.3	64790.3	31256.3	27124.5	47058.7	35313	22304.5	27519	59884.3	26235.7	38581	23980	62472.3	39835.7	56602.3	64452.7	35034	24889	48271.7	57601	39608.3	17063	32526.7	21228.5	51800.7	34347.3
C1 inh. (3)	4219.33	7196.67	4387	2891.67	4277.33	1624.5	2564.67	5355	6298.33	4435.33	5716.67	7140.33	3137.5	4340.33	3203.5	1821	4174	4982.67	7816	4583	6079.67	3476	4693.67	7975.5	3477	4393	3102.67	1942	4084	2794.5	2145	5406.33	3723.67	4054.5	4873.67	8279.33	7917.33	9276	28872.5	4919.67	5448.5	5944.33	7095.67	6389	3091.67	3100	5185	10643	3769
C1 inh. (4)	4848.67	6120.5	4854	2835.67	5329.33	1777	2897.67	5153	6840.33	5327.33	7204	7758.33	5680.67	5282.33	3676.33	2044.33	5614	5387.5	6077.33	4908.67	7261.33	4182.33	5310.33	7380	6317.5	4702.67	3537.33	2062.33	4394.67	3191.5	2008.5	5391.67	3880.5	4570.5	4912.5	10648.7	8752.67	6802	27521.7	6448.5	3738	7372.33	7016	5286	4015.67	3368.5	5203.5	11837.7	3607
C3 (4)	6255.67	8817.33	6432.33	3528	8209.67	1334	3194.67	6375	8346.67	6805.33	6685.33	8986	6668.67	5867	3687	2411.67	6634	9631.5	7393	5159.67	12299.7	4962	6017.67	13890.5	6146.33	5691.67	4467.67	2689.67	5321.67	4077	2926.33	7436	4354.67	6465.33	6094.67	13068.5	9679.67	7072.5	30411.3	8173.33	6632	10961.3	8489.33	6332.5	4564	4579	7466.33	17615.3	4097
C3 (5)	22281.7	26819.3	23691.7	20702.3	20905	5779	21880.7	29610.3	28417.3	23179	19057.7	36694.3	22429.7	32413.3	17446	14313	23073.3	28741.7	34807.3	26252.5	27394.7	24317	27913	31937	31540.7	18642.3	22036.3	14351.3	26870	25829.3	19344.3	24666.7	14990.7	23496.3	22426.7	40683	29104.5	27556.7	27201	26818	22669	33985	34492	25615.3	9071.67	18885	24361.3	37049	23661.3
C3 (6)	17612.5	19396.5	19135.7	15391.3	18489.7	4126.5	12893.5	20804.3	21450.3	16802	17918.7	26827.3	16468	23098.3	13327.3	12139	15529.5	26003	19258.5	15734	25968.7	21192	15255.7	29904.7	20373	14369.3	17542.5	11426.7	19821.7	17237.3	11600	19688	11099	19011	13606.3	37567.3	18705	20153.3	53447.3	17839.5	19114.3	25873	27310.3	15661.7	11648.5	15816	19880.3	32539.7	14956.3
CT17	23159	24519.3	28286.3	23053	23778.3	6172	24538.3	45625	30998.3	19697.7	25079.7	39754	21196	40273.3	27466.7	18808.7	19253.3	41592	44731.3	36626.5	29386.7	31232.3	17604.3	36978.7	48685	20490.5	27049.3	25413	26483	26208.7	20243.7	41918.3	15318	25029.3	20833	51669.7	25377.7	36137.7	56794.3	27954.3	23214.3	33692.3	44712	29099.5	12083.5	24582	17745.5	47092	24699.5
Cystatin C (1)	22640.3	28299.3	16837	9512.33	13947.3	1358.67	12848	12617.3	21417	19772.7	10628.7	25284.3	29655.3	12120.7	9673	12694.5	23657.7	15054	38146	13292.3	21423	13134.7	11425.7	24775.3	9841.5	8462.67	27767	4580.67	12428	12995	9895.33	9139	9346	13007	22966	28133.5	25736.7	58594.7	8488	18446	19047.7	18343.5	19350.3	21801	9722	6611	14711.3	20005.7	14280.3
Cystatin C (2)	2941.33	5775	3751	1962.33	2511.33	476.667	2622	2624.33	4328.33	3262.33	3825.67	6604	16433.3	2648.33	2120.5	6114.33	4261.33	3502	25036.5	3032.33	4761.67	1905.67	3111.33	4788	1630.5	2148.33	12604.3	1177.33	3352.67	2760.5	1268.67	2365.67	1559	2557.5	5478.67	6734.33	6195.67	55638.3	8319	3390.67	2605.67	4519.67	7326.67	6096.33	4226.33	1653	5340.67	6237.67	3857.67
Cystatin C (3)	13657.5	35259	21775.3	13285.7	16921.7	4494.33	14377.7	18336.7	14809	14436	16816.5	19237	58788.7	18550.3	17487	39631.7	20127.3	22758.7	63773.7	16848.3	22183.7	20225	10550.7	23371.3	12200	13425	62005	11588.5	10568.3	14399.5	15676.7	22319.3	12839.7	14898.5	24050.7	26358.7	19564.3	63274.3	11322.3	18326	17090.5	20905	16917.3	34340.3	27735.7	12672	12043.7	25967	18893.3
Cystatin C (4)	44479	52529.7	32561.7	19283	27736	2685.67	25579.7	25297.7	35610.7	36712.3	20186.5	43834	59662	21013	22737	31150.7	45299	30056.7	63939	23555.3	33284	29949.7	17513.5	48019.3	16011.5	20441.7	54156.7	13600	22830.7	23972.5	24404.7	19560	21953.3	25119.3	40920	35288.7	44957	63300.3	8844.33	35391	38743.3	31838.3	35496.3	41597	23748	14649.3	25034.3	35507	28445.3
GM-CSF (4)	22344.7	26288	18812.3	15054.7	17301	3752.33	9414	15857	16066.7	16532.7	17608	18104.5	16425	19324.7	15879	12951.5	21506.5	25080	15554.7	12321.7	23798	15241.7	16332.3	27379.7	17931	18198	15690	14163	13887.3	13500	11705	15287	13763	20590	17602.3	30265.7	19609.5	15853.7	7704.67	18432	16273.5	20494.3	22599	14797	13869.3	14069.5	13129.7	25971.7	9357.33
GM-CSF (5)	7948	9801.33	5228.33	4032	7696.67	1375.5	3503	5494.67	7953	5248	6848.67	8953	4476.33	5211.67	3549.33	4007.33	6606.67	9582.33	6653.67	4478.67	7762.67	4336	5061.67	9702	4945	4546.67	5108	2677.5	5575	3993	3356.67	6014.33	3636.33	8123.67	5542	9831.33	7945.67	8398.33	7497.67	5360	3793	8144.67	9745	5702.33	3858.33	3551.67	6021	11269.7	4604
GM-CSF (6)	7338.33	8456.33	5889.33	4313.33	6805	1461	4257.67	6073	7572	5380.33	6552	10389.5	4573.33	6273.33	5095.33	3541.67	6373	7831.33	5612.67	4958	9124.67	5037.33	5204.67	9195.67	6213.5	6055	4446.67	3202.67	6326.33	4428.5	3774.67	6398.67	3827	5695.67	6299.67	13304.3	9672.67	7321.67	7282.33	6471.33	4447	8234	7556.33	5150.33	5809.67	5764	6024	13064	4506
Her2/ErbB2 (1)	9893.33	11646	7388.33	6258.67	8269.67	1893.5	4794.67	7204.67	9669.33	7482.67	6613.67	11291	5668	7831	3984.33	5584	8974.33	11251.7	6635	6317	10476.3	7396	8665.67	11417	6732.67	5033.33	436.333	2681	7470.33	7775	4579.67	6318.67	5514.33	7210	7536	15979.7	10637.3	7805	4789.33	7640.33	5959.5	9304.33	9670.33	6255.67	5112	5475.33	7277	11870.3	5695
Her2/ErbB2 (2)	1361.33	1235.33	1001.33	691.667	1195	199	686	774.333	1244.67	1055	863.333	1499	768	953.333	505	596.667	897	1686.33	913.667	753.333	1505.33	933.667	1130	1523.67	739.333	678	663	362.333	1080.33	1320	519.333	770	645.333	765	1069.67	1885.5	1389.5	1061	840	998.333	634	1440	1100	756	564.333	632	1148.5	1902.33	699.5
Her2/ErbB2 (3)	17714.7	25825	18695	17755	21418.7	4276.5	15669.3	16714.3	22974	17878	17838	23238	18518.3	24097.7	15545.7	15104	23696	25612.3	26244	16612	32116.3	18579.7	14672	26413	24297.3	14405.7	13205.5	17285.3	17125.7	18031.3	15736	19975.7	16550	19061.3	19190	42092	25037.7	26432	7275	26448.3	20683.7	27719.7	23590.3	19965	14151	18524	18050.3	29525.7	18925.3
MYOM2 (1)	4565.67	4677.67	3866.67	3483	3842.67	532	2576.33	4171.67	5906.67	3687.5	3279.5	8005.67	3433.67	3984.5	1777.67	1716.5	3865.67	4364	3409	3189.67	7533	3587.33	3629.33	6498	3173.33	2610	3245	1249.33	4314.33	2937	1767.5	4175.67	2750	3066	2637.5	8492	5153	4358.33	7401.5	4086	3723.67	5350.33	5928.33	2615.67	2740.5	3075	5283	8602.67	2931.33
ATP-5B (3)	5716.67	6303	5611	3408.67	4321	838.333	3261.33	4385.67	6784.5	5023	4741.67	10026.3	3816.67	4881.67	2862	2391.33	5663	6606.33	4580.33	4886.67	7365.67	3683.33	5802.67	6621	3101.5	3533	3372.67	1958.67	5464.33	4280	2407	4920.33	2548	4224.67	4686	10912.5	7553.67	6918.67	13321.7	5369.67	3381	6642.67	8657.67	4184.33	3247	6210.33	6615.67	10192.3	3777.33
Sox11a	4499.33	4387.67	3270	2508.5	2932.33	338.5	2243.67	2447.33	5237.67	3758	3549.33	6324.67	2364.33	2851	1400	1429.67	5526	4776.67	3089	3232.33	6043	2408.67	3560.5	5743	2243	1900.67	2238.67	1165.33	3668	2974	1347.67	2268.33	1629	2503.67	2912	8222.33	6302.67	3561.5	4844.33	4050	2070	5527.33	5751	2720.5	1964.67	2332.67	4942.33	7434.33	2092.33
TBC1D9 (1)	4491.33	4161.67	3480.67	2151.67	2835.67	509.333	2230.33	2607.67	4764	3212	3676.5	6837.33	2407.67	2764.33	1604	1436.67	3931.33	4042	2575.67	3306.67	5914.33	2351	3883	4872.67	1813.5	2363.67	1920	865.5	3780.67	2844	1163.33	3138.33	1710	2630.67	3401.33	8185.33	7726	3737	9391.33	3621.67	2059.67	4767	5293.33	2724.33	1946.33	2359.33	5249.33	7544	2532.67
UPF3B (1)	15577	16941.7	11258.3	7973.33	11929	1923.5	6562.67	9992.67	15785.7	10985	9686	17852.3	8530.67	9718.67	5438.5	4738.33	13671	15900	10207.7	6897	21866.3	9778	10407.3	18407.3	8725	7057.67	8017.67	2958.5	11118	9075.67	3953	10582.7	7162	10445.3	12637	27322.3	18423.3	13320.5	9597	13342	10518.7	17093.5	15651.3	7962	4657.67	12500.3	10097	23432.5	8748.33
UPF3B (2)	11839.3	12747	10595	7991	8966.33	1475	5368	7842.67	9915.67	9223.67	9226.67	12515	8606.33	9656.67	5086	7238	10951.7	12878.3	7486	6987.33	13019.3	7791.5	9694.33	14748	8182	7152	7533	4060	8123	8245.33	5330.5	6729.67	6542.5	9374	8950	23086	11563.7	8763.5	3805.67	10050	6079.33	14369	10985.5	7926.33	7815.33	5701.5	8823	14435	5702.33
MYOM2 (2)	57018.3	59480.7	55731.7	58219.7	52094.3	31622.7	52498.7	54559.7	56857.7	56561.7	47675.7	59017.7	55934	59586.3	45563	57502	60206.7	57032.3	54157.3	55014.7	54830.7	55512.3	57562	62484.3	51977.7	53773	57367.7	41687.7	56445.3	54867.3	56295	53441.3	49139.7	58425	53262.3	62126.7	54976	54431.3	33952.3	58641.3	55953.3	56150.7	58693.3	56460.3	56420.7	56702	54662.7	58604.7	53447.7
Apo-A4 (1)	6102.33	6770.67	5530	3441	5131	720.333	3102.67	4544	8079	5841.5	4344.5	10416	3348.33	4907	2959	2373.33	6736.33	7616.67	4560.33	4792	9217.33	3733.33	6517	7559.67	3050	3437.33	3302.67	1617	6126.33	4403.67	1897.67	3832	2534	4585.67	5518	12872	9757.67	5027.67	9253	5610	3920.67	8260.33	8491	3976	2892	5406.67	6785.33	11672	4320.67
Apo-A4 (2)	5775.33	6043	4791.67	2943.33	4816.33	679.667	2904.33	4244.33	7692	4981.33	4916	9655.5	3208.33	4569.33	2609.67	2159.33	5889	7278.33	4384.67	4377.33	8764.33	3566	6029.33	7044.33	3561	3482.33	3134.33	1545.67	5733.67	3797.5	1780	3669	2479.67	4431.5	4890	12667.3	9106.67	4743	8530.67	5367.33	3042.67	7949.67	7909	3912.33	2982	4457.5	6382.5	11022	4264.67
Apo-A4 (3)	20928	22093.3	18077.3	16002	23607.3	1148.67	8811.33	15497.7	20790.3	20436	13022.5	21733	15439.3	21165.3	8183.67	9465	19121.3	25391.7	17848	9227.67	30968.3	17399.3	16898	28755.3	13410.3	9954.33	15090.3	4846	15516.7	16553	10119	17019	14374	16179.5	19265.7	35858.3	23093.3	15449	12263	22452.3	16248.7	26689.3	24345.3	10962.3	6641.33	14501.7	13172.5	32338.3	10140.7
TBC1D9 (2)	7373.33	6658.5	5031	3870	6497.67	1127.67	3389	4540	9174.33	5614	4143.5	11444.7	3950.67	4832	3058.5	2836.33	6170	6952.67	5350.67	3979	9380	4637.33	5697	9515.33	4352	3771.33	3912.67	2074	6294.67	5296.5	2180.67	4821.33	3715.67	5277.67	4772	14764.5	9810.67	6175.5	6672	6491	4345.67	8844	8047.33	4438.33	2955.33	3371.33	7402.67	13777	4484
TBC1D9 (3)	2855.33	3713.67	3024.67	1917.33	2691	493.333	1858	2687.67	4526	3353	2850	4986	2332	2396.5	1750	1449.33	3024	3578.33	2504.67	2742.33	4860.67	1799.67	3089	4053.33	2583.67	2313.67	2015.67	1080.5	3175	2154.5	1199	3008.67	1955.67	3189	3132.33	6242.33	6259	2958.67	6501	3925.33	2293.67	4020.5	4494.33	2283.33	1852.33	2755.33	3797.33	8269	2669.67
ORP-3 (1)	8043.33	9754.5	6367.67	5571.33	9380	824	3488	6131	10039.7	7796.67	6103.33	7835.67	5216.33	7425.33	4365.33	3881.33	8166	9967.67	5994.67	4146.33	12882.7	5876.33	7526.67	11941.7	5422	4155	5192	3094	6074	5760.33	3536	6282	5927.5	8214	6647.33	20794.3	10022.3	5714	1957.33	9380.67	5857	13886	8317	4663	3536.5	5526	5593.67	19992.5	4634
ORP-3 (2)	4378.67	4419.67	3252.67	2261.67	4113	635.333	2470	3298.33	6094.67	3462	3971.33	6940.33	3023.67	3722.67	2063.33	1689	4356.67	4513.33	3816.67	3158	9694	2835.67	4191.33	6575	2430.67	2559.33	2610.67	1172.67	4362.33	2739	1437.67	3360	1965.67	3867.67	4255.5	12024.3	7819	3590.67	7612.67	4967.33	2261.5	7084.33	5887	3050	2204.33	2657.33	5215.67	9965.33	3189.33
LUM	9787.33	12532	7016.5	5779.67	7774.33	1449	4530	8075	9819.33	7634.33	5667.67	12410	5960.67	9224.67	3280.67	3390.5	9291	9718.67	7262	6275.33	13763.3	6045.5	7565	12053	4823.5	4868.33	5448	2746	7967.33	5750.67	4226	7318	4822.33	7991.33	6478.33	16899.7	11584.3	7819.33	8959.67	9786.33	8041.5	10314	10297.3	5454.67	3409.5	5423	9138.67	15706.7	4703.33
DUSP9	3907.67	4473.67	3045.67	2591.67	2988.33	551	2190.33	3018.33	4453	3345.33	3132.5	5958.67	2148.67	3187	1403.33	1666.33	3375.5	4087.33	3031	2724	5493.33	2665	3962.67	5340.67	2047.33	2006.33	2492	917.667	3706	3418	1574.67	2558.33	1510.67	3194.67	3475	7933	4793.67	3252	4938.33	4221.67	2378.33	4843.67	5229	2351.67	1808	1944.67	4275.67	6814.67	2441
CHX10 (1)	3920.67	4348	3785.33	2501	3206	529	2415.33	3070.67	5831.33	3796	2827.5	7252	2352.33	3725.33	1598	1539.5	4725.33	4322.33	3145.67	3056.67	7536.33	2793.67	4622.67	5313	2307	2159.33	2294	957.5	4475.33	3791.33	1287.33	2897.67	1655.67	3101	3633	10746	5819.33	4601.67	7728.33	4480.67	2742	6304.33	6131.33	2616.67	2098	2311.33	5364	7616	2564
CHX10 (2)	5383	5671.67	3991.33	3409.67	3825.67	474	2967	3233.33	6920.67	4951.33	4145	9056	3003	3909.33	1892	1873	5443	5230.33	3693.33	3637.67	8043	3401	5141.33	6708.33	2823	2480	2943	1115	5138.33	4657	1557.67	3020.67	1904.33	3147	3982.33	10464.3	7585.67	3234.67	6978	5063.33	2895.33	6778.67	6644.33	3111.33	2587.33	2630.67	6715	10526	3081
CHX10 (3)	4651	5219.33	3696	2833.33	3520.67	588	2786.67	2866.5	6208	4354	2967.5	8183.67	2805	3906.67	1823	1863	4658	4468.67	3322.33	3445.33	7180.33	3127	4219.67	5939	2141.5	2296.33	2628	1168.67	4731	4308	1490.67	2917.33	1842.67	3176	3962.67	9959	7309.33	4047.67	6457	4749	2499.33	6380.33	5969.67	2647.33	2438.67	2583.33	5902.67	8337.33	3339.67
ATP-5B (1)	4210	4348.67	3354	2646.33	3536	791	2242.33	2874.67	5279.67	3752.33	3497	6537.33	2506.33	3320.33	1680	1831	4263	4942	3307.33	3090.67	6620.5	2961.67	4686	5284.67	2299	2167.33	2805.67	1262	4054	3443	1638	2548	1971.67	3082.67	3200	9149.33	5542.67	3255.33	3702.67	4469.67	2612.33	6008.67	5686.5	2701	2072	2459.67	5488	7435.67	3094.33
ATP-5B (2)	16039	22465	17135.5	8493.67	17220	3843	8717.33	13286.3	14520.5	14581	11462.7	16174	10388	12444	6212	6169.5	18460	22850.7	14997.5	7109	24972	18389.3	11082	26799	9938.5	11381.5	7123	5369.5	15850.5	9864	8567	14013.7	11292	10561	9417.33	32906.3	19295	17526.7	10824	19683	13025.7	24287.5	19666.3	9194.5	4592.5	12909.5	12458	25012.5	9425.67
EGFR (1)	514.667	472.333	397.667	283.667	443.5	187	328	362.5	419.5	299.5	388	690.333	302	316.5	228	230.5	300.5	705	374.5	390	480.667	438.333	422	520	232.667	342.667	362	306.667	450.667	418	216.667	277	335.333	474.5	568	463	758	500.667	330	426	262.5	457.5	384.667	349.667	310.5	258	412	569	333.5
C1 inh. (1)	1814.5	2365	2190	1322	2295.33	370.5	1404.67	1955	3140.33	2003	1700.5	4372.33	1246.33	1975.67	944.667	989.667	2686.33	2277.67	2022	1884	3607	1544.33	2169.67	2568.33	1385	1241.33	1455	606.333	2384.33	1408	789.667	1612.67	855.667	1541.67	3269.33	4431.67	3510.67	2286.33	64178.3	2189.33	1203	2760.33	3335.67	1748.33	1303.5	1178	3424	4750.67	1634
Eotaxin (2)	1026.33	933.5	602	496	931.333	224.333	534.667	594	1077	780	729	963	619.667	637.5	422.667	431.667	952	891	612.667	708	1146.67	722	853	900.5	561.333	678.5	517.333	294	899.667	686	427.667	564.667	565	657.5	953.667	1524.33	1104.33	781.5	579	949.667	433	1204.33	819	640	453.5	434.333	909.5	1291.5	525
Eotaxin (3)	7590.67	12016.3	6092.33	5991.33	9539	947	3350.67	7472.33	6029.67	6655.67	11658	6528.67	8065.67	7333.67	5522.33	3524	7018	9672.33	6122.67	3555	11542.3	5195.33	4933.33	10388	12620.3	4837.33	322.5	4111	5628	3482.33	4807	9787.33	6206.5	8004.5	6437.33	14039.3	7255	4737.67	2823.67	6537.67	9280.33	7379.33	7857	4373.67	9417	7777	4877	13796.5	3861.33
Eotaxin (1)	1895	1968	1553.67	966	1911	383.667	1272.5	1377	2553.33	1660.33	1742.67	2940.33	1206	1583	1014.67	272.5	2120.33	1978	1502.5	1494	2594	1298	1978	2568.67	1159.67	1211.33	1615.5	586	1984	1119	727	1386.5	1037.5	1596.67	2044.67	3343	2866.67	1878	2455.33	1799.33	1119	2356.33	2041.5	1390	1179.33	936	2611.33	4604.33	1323.67
Surface Ag X	11314	14164	12275.5	11380	11717.3	1610.67	5946.67	9356.67	10120	14524.3	10487.3	14312	10381.3	8659.67	5565.33	6014.67	8388.67	14794.7	9278.33	6052.33	13589.7	9678.33	8091	16100	11208	6920.67	8522.33	3459.67	8761.67	9668	9505.33	11275.7	8238.33	8610	9037.5	15382.7	10837	7908.67	3926.33	9049.33	12965	9966.33	8661.67	6059.33	11487	9693	8460	17485.3	5761
Factor B (1)	15685	19353.5	18120.5	18089.3	15649.7	5097	18111	25310.3	23646	14117.7	14523.5	27308.3	14749.7	27893.5	19529.3	14917	17111.7	33046.5	29165	13337	19829.7	19317	13393.3	21934.7	21248.5	18968.5	20584	10596.5	20817	22145.5	19862.7	27862.5	12962	18153	16247	28776.7	24866.7	19691	23165	16802	29277	24655.3	27350	20309.3	13958	16124	15234	27971.5	21227.3
CIMS (15)	2262.33	2906.33	2534	1679.67	2192.67	370.667	1511.33	3060	3385.67	2001.5	2000.33	4084.67	1376.33	2195	1227.33	940.333	3624.67	3194.67	2264	2087.33	4819	1258.67	2900.33	3319	1982.33	1785	1357	864.667	2207.67	1616.33	762.667	1939	940.333	1891.67	3378.67	5055.67	4056	1877	3229.33	3214.33	1374.67	2973	2943	1640	1173	1850.33	2947	6058	1622.33
CIMS (16)	3783	3441.33	2982	1762	2860.67	519.5	1808	3324	3875.33	2791.67	2296.33	5111	2081.33	2355.33	1392.33	1399	3314	3156.33	2628	2370.67	5599.67	2198.33	3607.33	4144.33	1900.33	1806	1697.67	794	3086.67	2336	1393.33	2602.33	1475.33	2393.33	3132.33	7004.67	4673	2400	3850.33	3764.33	2143.67	4140.67	3211.67	2766	2033	1834.33	3581	7304	1763.67
CIMS (7)	3987	4103	2176	2430	3408.67	644.333	2358.67	3876.67	3584.67	1932	7786.5	6095	2271.33	2091	2265.33	1926	2274.5	3883.67	2637	2568.5	2845	2811.67	1889.33	3039.33	7635	2514.67	3151.67	2375.5	3083.33	1124.5	2580.5	5042	3088.67	3277.33	2538	4441	3634.33	2589.33	2051	1924	7295.5	3258.67	3405.33	2160.67	7108.67	4471.67	3934.33	6580	2481.67
CIMS (8)	6330	7358	5636	2695	5239.67	829	2473	4227.33	5896	4260.67	4334	8116	2452	3665.67	2837	2143.33	6335.33	5898.33	4023.33	3500.33	7320.33	2970.67	3961.67	6856.67	3183	4387.67	3005	1864.67	4503.67	2669.33	2053	4573.5	2632.67	4071.5	6506	10338.3	7579.33	5540.67	4507	4480.67	3142.33	6433.33	7026	3659.67	3342.67	3506.33	4901	10027.3	3321.67
CIMS (9)	4496.33	4935.67	4988.67	2863.67	5400.5	549.333	2967.33	3249	6890.5	5810.67	2776.67	11592.7	2613	3468.67	1510.33	1345	4499.33	5276.33	3504	3833.33	14153	3077.67	6022.67	9883	2006	2838.67	2588.67	783.333	6673.67	4479.33	1508.67	2868	1625.33	3148.67	4731.33	14635.7	12658.3	3750.33	4470.33	5683.67	3181.67	9690	6764.33	2260	2990.67	8993.67	7744.33	9792.5	3303.67
CIMS (10)	6331.33	13433	4979	2513.67	5205.67	950.333	3074	4437.67	5746	4216.33	2592	8558	2586.67	3861	2008	1406.33	4323	4383.33	5464.33	3476.33	7698.33	4008.67	4098	5634	2548.33	3178.33	3082.67	1117.33	4812.33	3648.5	3588	5541.5	4656	11945	11702	8312	6002	4052.33	4093	8684.67	2743	4504.33	4474.33	2762.33	2345.67	3887	8363.5	9501	3929.33
CIMS (11)	19763.7	19609	9991.33	7599	10955	1291	5149.33	7527.67	22891	14218	4211	16148	4078.67	8946.67	3637.33	3164.33	8457.67	16244.7	6039	7460.33	25377.7	3729.33	13120.3	20330.7	4778.67	7603.33	5314.33	2421.33	17679	8112	4684.67	7972	6153.67	15993	17791	28038.7	21069.7	6423.67	5234.33	16302	7383.33	14161.3	10999.3	5552.33	4464	4602.5	20285.3	18322.3	6199
CIMS (12)	37294.7	23810.7	16786	7936.33	7967.33	854.333	16553	7198	11400.7	18396	3075.33	41097.7	8073.33	13828	10647.3	5953.67	11663.7	5483.67	51457	6333	27698	3036.67	16442.3	17593.3	5364.33	24733	19467.3	5472	15636	26941.3	3229.33	10153	11915	18468.7	14481	24397.7	18495.3	5787.67	2548	19415	3603.33	11480.7	8037.33	17061.7	5975	5647	50198.7	28357.3	23340.3
CIMS (13)	2633	5088	4559	4478.33	4826	394.333	2378.33	3984.33	7014	3658.33	2001.67	7469.67	3526.33	4711.67	1407	1347.67	5737.67	5714.33	3590.67	3136.33	7132.33	2417.33	3741	5145.67	2261	1693.67	2230	965.333	4362	3447	1252	2909	2185.67	3737	4738.67	7999.67	6819	2318	7030.33	6157	2799	7377	4583.67	2748.67	1427.33	3540.67	5508.5	6661	2687
CIMS (14)	4248.33	5974.33	4701	3079.33	5139.33	458.333	2170.67	4301	7039	7931.67	2752.67	7253.33	2745	4652.67	2157.67	1532.33	8302.33	6685	3568.33	3451	15235.3	3070.67	5426.33	7686.33	2987.67	2557	2083	1056	4392.67	3595.33	1520.33	3005.67	2099.33	4605.67	5836.33	15680.3	9609.67	3792	4170	6521.67	3668.33	8826.33	6434	2998.67	1790.33	4892.33	4037	10897.7	2277
CIMS (17)	10373.7	11293.3	16496.3	10473	7984.33	8335.5	14365	9338	14766.3	11727.7	13486	16068.3	13344.7	12160.7	9744.67	8958.33	10091.7	14161.7	12172	11220.3	10196.3	11373.7	9945	22683	12946.3	7638.67	8863	6780.33	16766.3	7001	11751.7	11601.3	9550.33	8735.67	7770.33	19657.3	16141.7	14773.3	7367.33	10628.3	11072	8939.67	11026.3	13894.7	9691.67	16330.7	13376.3	23017.7	13856.7
CIMS (18)	2777.67	2723.33	3095.67	1702.67	2503	630	1736.67	2873.67	3911	2436.67	1933.33	4932	1405.67	2370	1427.67	1268.67	3131.67	2686.67	2156.33	3002	3674.67	1949.33	2797.33	3096	1636.5	1630.33	7949.5	881.667	2885.33	1856.67	993.667	1959.67	1092.67	1904.67	2947	5621.33	3864.33	2778.33	4070	2812.5	1831.67	3280	3983	2100.67	1720.33	1835.33	3630.33	5109	1782
CIMS (19)	1581.33	1566.33	1449	1099	1521	518.333	1127.33	1202.33	2417.33	1591.33	1334.33	2855.33	907.667	1309	707.333	788.5	1521	1730	1485.33	1515.67	1972	1294.33	1660	1893	800.667	1091.67	1068.33	487.333	1790.33	1502.33	666	1236	952.667	1311	1425.33	3515.33	2215.33	2254.33	2305.67	1864.33	1142	2055.67	1857	1367.5	985.5	1118.67	2175	3180	1174.67
CIMS (20)	2625.33	2903.33	2136.67	1510.33	2333.67	396	1833	1960.33	3536.67	2118	2086	4857.5	1511.67	1892.67	1081.33	1271	2402	2894	2050.33	2154.33	4015.33	1795	2313.67	3028	1437.67	1399.67	1474	655.333	2794.33	2114	851	1658.67	1341.33	1654	2261.67	5622.33	3682	2212	2329.67	2419.67	1474	2890	2870.67	1649	1579.67	1525	3667.67	5113	1764
CIMS (21)	1510	1730.33	1448.67	1032.67	1501.67	309	1173.33	1016.33	2450.67	2580.5	1425.33	3918	1123	1335.67	763.667	817.667	1672.33	1929.33	1459.33	1481.33	2247.33	1115	1476.67	1787	800	977.333	990	479.667	1949	1400	589.333	1066	799	1055	1714.33	3425.33	2696.67	1617.67	1792.67	1713.67	918	2068.67	2075.33	1245.67	1145.33	895.667	2592	3250	1234.67
CIMS (22)	3391.33	1909	1623	1025.67	1428.33	425	1172.67	1372	2531.33	1583	1549.33	3496.33	1144	1540.33	1003.67	817.333	1728.67	2025	1567.67	1566.33	2612.33	1258.33	1587.33	1994	1108.33	1062	1065.33	608	12821	1479	630	1310.33	896.333	1360.33	1828	3677	2585.67	2153	5115	1863	947	2240.33	2299.67	1586.67	1027	1182.67	2397	3362.33	1173.5
CIMS (23)	3400	3610.67	2817.33	1724	2661.33	606.333	1596.67	2438	3982.33	2528.33	2249	4694.33	1645.33	2379.67	1493	1239	3344.33	3215	2423	2780.67	4346	1886.67	3137	3614.67	1729.33	1925.67	1661	938.333	2889.33	2100.33	1047	2443.67	1408.33	2352.33	3314.67	6067.33	5205	3072.33	2921.33	3881	1895	3955.33	3630.33	2090	1593.33	2417.33	3007	5694	2011
CIMS (24)	2179.67	2050.33	1829.67	1207.33	1406	541.667	1349.67	1275.33	2850	1991	1900.67	4183.33	1175.67	1853.67	819	899.667	2330.33	2002.33	2015	1829	2858	1515	1875	2265.67	1122	1088	1327	487	2096	1790	602	1386.33	925	1401.67	1933.33	3296	3344.33	6934.33	4978	2239.67	1045.5	2266.33	3340.67	2023.5	1113.67	1024.33	3890.67	3586	1704.33
CIMS (25)	12617	26316.7	19330.3	19860.7	24516.7	1349.67	15935.7	16418.3	34719.3	18081	17771.3	35116.7	15983.7	24533.7	9812.33	8031.33	30827.3	25977	19252	20013.3	47406.3	19280	16668	29116.7	16085.7	10506.3	12347.7	9226	22857.3	20911	12699	13788.7	15529.3	23371	27272.7	45794	35255.7	13808.7	15348.7	33383.7	19963.3	36888	22531	10488.7	15501	16728.3	18822.3	32527.3	18740.3
CIMS (26)	3035	2985.33	2746.33	1482.33	2819	677.333	1872.67	2008.33	3950.33	2645.5	2314.33	4844.67	1589.33	2183	1422	1496	2533.67	3272.33	2586.67	2417	3703.33	1979.67	2740.67	3140.33	1496	2004.67	1689	760.333	2789.67	2045	988.667	2072.67	1716.67	2432.33	2553.33	5560	4630	3428.67	3099	2898.33	1812.67	3569.67	3319.33	2156.33	1635.33	3044.67	3152	6259.67	1867
CIMS (27)	8760	7504.67	7845.33	3800.33	5589.67	1400.33	3176.67	6649.67	8096.67	5785.33	5607.67	10143	4737.67	6048.67	3982.33	3023.67	9251.67	8160	5852	6270.33	12612	4209.33	12178.7	10421.7	5552.67	5315	3632	2403	6932.67	4363	2222.67	5846.67	3067.67	7810.67	8725	16140.3	15585.3	10983.5	18320.3	7439.67	4868.67	9327.67	8695	6261	3365.67	9075	5922	16880.3	4311.67
CIMS (28)	2378.33	2286.33	1908.33	1232	2247	455.5	1555.33	1486	3181	2121.33	1991.33	4125.67	1507.33	1688.33	998.667	960.5	2223	2520.33	2124	1758	3278.67	1655.67	2189.33	2548.33	1059.67	1440	1314	648.667	2317.67	1639.5	725.333	1434	1134.33	1842	2109.67	4756	3603.67	2332	3326.33	2343.67	1124	2926.67	2807	1796.33	1369.33	1176	3434.67	4715.67	1595
CIMS (29)	38106	55269.7	32851.3	46002	32297.3	7902.67	31179.3	55818	54081	39375.3	46717.3	45248.7	45222.7	38259.7	36222.3	18194	45006.7	60388	64049.3	43794.7	38526	24217.3	28058.3	63809.3	45823	21535.7	39486.7	45984.7	40093.7	20008.5	31236	43448.7	42090.3	42276.7	26034.3	47991	57576.7	43891.5	21649.7	52481	60695	42657	49375.7	54425.7	35158.3	38262.3	42325	54912	60973
CIMS (30)	9342.33	13200.3	9197.67	6125	7464.33	3538	7446	8429.33	9646.67	6988.33	8583.67	11049.7	7371	8597	6884.33	5826	9807.67	9749.33	7453.33	8410.33	9555.33	6190.67	9029	11560.3	8067	6844	7194.67	4779	9076.33	5283	5973	9674.33	5659.33	8276.67	7755.33	14045.3	13067.3	12318.7	13346	7803	6692.33	8636	11456.3	7906	6235.67	12424.7	8785.67	11167.5	7661.67
CIMS (31)	12645.3	19364	16036.3	13852.7	23906.7	1621.67	11293	15275.3	23857	17241.3	18281.7	20673.7	16144	23418.7	11554.3	10142	19090	26423.3	17328.3	14975.7	33058.3	16376.7	17316.7	30319	19093	8120	13117.3	13371	20531.7	14871.5	10464.7	17587.7	20322.7	18182.7	23585.3	35785	26623.7	15449.7	17672	23931.7	16475.3	26251.5	20842	12603	13151	12573.3	15256	31918	13910.7
GM-CSF (2)	2817	2803.33	2150	1593.33	2599.67	409	1431.67	1814.33	3716.67	2448	1941.33	4226	1503.33	2005	1111.33	1007.67	2796	2813.67	2056.67	1848	4639.67	1850.67	2560.33	3401.33	1615	1535	1593.33	638	2624.67	2048.33	864.667	1908.67	1167.33	2020.67	2188	5690.67	3871.33	2165.33	2284.67	2738.5	1668.33	3756.67	3065	1649	1212	1655.67	3310.33	5618.67	1597
GM-CSF (3)	4239.33	4717	3077.33	2180.33	3680	602.333	1805	3112	5328.33	3397.67	2846.33	5461.33	2122.67	3130.33	1423	1372.33	3693.33	4246	3157.33	2474.67	5719	2371.67	3446.67	4958	2298.67	1708.67	2553	941.333	3805.67	3314.5	1360.67	3076.33	1656.67	4147.5	2732.67	8016.33	4897.67	4624	3933.67	4107	2095.33	5261.33	5632.33	2392.33	1507.33	2185.33	4005	7365.33	2983
GM-CSF (1)	1952.33	2045.33	1655.33	1175	2068.33	386	1307.67	1438.33	2975	1927	1729	3785	1299	1580	900.333	793.667	1975	2036.67	1750	1684.67	3573.67	1594.33	1920.67	2395.33	974	1147.33	1298	559	2262.33	1912.5	717.333	1531	945.333	1291.5	1678.5	4903.33	2767.67	1607	2494.67	2403.33	1173.67	2997.67	2482.33	1435.67	1141.33	1054	3789.5	4816.33	1313.33
Her2/ErbB2 (4)	4758	4868.33	2926	2088	4710.67	573.667	2160	2282	5157	3197.67	3578.67	7376.5	2135.5	4007	1880	1559.67	3749.67	4456.33	3326.33	2956.67	6486	2580	3533.33	5494.67	7222	2326.67	2688.33	1247.33	4467.67	2851.5	1670	2698.33	1876.67	4276	3396.67	8561.33	6418	3671	4827.5	4143.67	2157.67	6240.67	7409.67	2769.33	2273.33	1825.67	4906	8605.33	3559
IFN-γ (2)	4827	6609.5	3724.67	2687	4440.67	743.333	2085.33	3249	5252	4294.33	3689	5077.33	2782.67	3520.33	2465	1877	4439.67	5084.67	3498.67	2579.33	6198.33	3566	3917	6996.5	2552.5	2737.33	2668.67	1532	4130.67	3249	2030.67	3360.33	2791.67	3762.33	4024.5	7922	5582	3249.67	2302	4261.33	3531	5886.33	4798.67	3411	1984.33	2910	3714.67	7535	2394.5
IFN-γ (3)	42282.5	41870.3	38573.7	38434	48962.3	7840.33	34864.3	42924.3	30437.3	32982.3	45435	30558	44021	36138.3	32297	32208.3	32885	51056.7	33227	26614	50401	34310	17381.7	51548.7	57661.3	30920.7	43633.3	33107	29580.3	27856	35198.7	52555.3	44235.3	44123.3	22534	54305	27437	23265	4707	32331.3	54731	32515.3	35016.7	30028	50349.3	44448	25775.7	53190.7	28473.7
IFN-γ (1)	18084.7	20636.7	14488.3	16033.7	24550	1082.67	8237.33	21973	11417	13336	24013.7	11525	16538.3	17476.3	9011.67	6721.33	14992.3	28642.7	13686.7	9962.67	24742	12130.3	7798	21145.3	28207.3	11810.7	11624.7	9911.33	9642.33	10086	9690	20372	15479.7	24267.5	12298.3	33595.3	12609.7	11248	7846.67	16915	22865	19705.3	15487	11177.7	19289	17988.7	9476.67	31415.7	8386
IL-1ra (1)	2432.33	2418.67	2312.67	1274	2130.33	349.333	1454.67	1812.67	3147	2045.67	1938	4095.33	1553	1928.33	1116.33	852.667	2583.33	2430	1914.67	2038	3641.33	1416.67	2369	2901.33	1360.33	1507.33	1319.33	732.333	2231	1733.5	715.333	1542.5	952.333	1600.5	1927.33	4851.33	3154	1715	3039	2247	1288.33	3162.67	3007	1915	1095	1474.33	3145.33	5241.67	1594.67
IL-1ra (3)	50570	61125	43205.3	48714.3	46322	3068.5	37329.7	44491.3	34673.3	33005.3	48151.7	58862.7	47255	52982	31432	38150.3	42527.7	63215	43853	38752.7	32358.3	37049.7	19459.7	44496.7	57277.7	26725.5	41584	24727	26197.3	30029.5	33222.7	55683	57702.7	61813.3	41298	52016.7	36985.3	29302.7	2964.67	47653	58907	46938.3	44360.3	25892.7	47843.3	42921.3	31259.3	49108.3	34096.3
IL-1ra (2)	2585	3194.33	2861.33	1699.33	2773	707.333	1727	2657.67	3839	2377.33	3108.67	4315	1734.67	3145	1667.33	297	2589	3432.33	2264.5	2326	4892.33	2063	3756	3714.67	2050.67	2090.67	1972	976.333	2843	1918.33	1195.67	2817.33	1591.67	2887.67	2548.5	6355	4800.33	2984	3857.33	2996	2088.33	3741	3662.33	2143	1683	1896.33	2847.33	6719.67	1968
IL-10 (2)	3462	3494	4431.67	1762	3103	903	1989	2722.33	4383	2787.33	2762	6015.5	1861.67	2315.67	1941.67	1362	4382	3543	2401.33	2802	5773.33	1886	3149	4226.67	1991.67	3116	1789.33	1097	3102.5	1969.5	1160.67	2790.5	1448.67	2736.67	3546	6895	9537	3270.33	4420	2671	2219.67	3591.33	4510.67	2305.67	1787	2244	3418	6435.67	2477.33
IL-10 (1)	7608	6537.67	6493.5	5064.5	9924.5	1874.5	3705	8418.33	9400	9660	7125	6821	5015.33	4029.5	5487.5	5270	5156.5	7811.5	5251	3350	11685	5572	8377.5	10361.3	9085	4992.5	3115.5	2055.5	11042	3243	1438.5	4358.5	3781.5	8203.5	3733	16777.5	10648.5	5982.5	8019	5750.5	6426	7712	9101.33	7755.5	3033.5	4636.5	6059.5	9294	6328.5
IL-10 (3)	2327.33	2001	2624	1181.33	2123	604.333	1572	1690	3059.67	1949.67	2147.67	4036.67	1494	1840.33	1240.67	1005.33	2520	2476.33	1909.33	1874.33	3100.5	1427	1919	2958.67	1378.33	1792.33	1411.33	769.333	2597.33	1521	823	2180.5	1194.67	1821	2125	4691	5911.67	3680.33	5279.67	2087.67	1477	2877.33	3194.67	1795.33	1680	1614.67	2610	4884	1857
IL-11 (2)	2458.67	3370	2189.33	1450	2721.5	517	1689.33	3065	4205	2624	2533	4608	1728	2951	1751.67	1089.67	2871.67	4015.33	2549.33	1922.33	4060.67	2339	2028.33	3845	2068	1896.67	1752.67	844.5	3246	1811.5	1224.33	2948.33	1731	2491	2549.33	6248.33	4239	3488.33	2597	2896.33	1790.67	4088.33	2927.67	2006	2083.33	1705.67	3913.67	5646.67	2084.67
IL-11 (3)	10504.7	13568.5	8427	7967	8135	1316.5	5341	5742	12932	7508	7796.33	9566.67	6394	11590	4240.67	3982	11463	13420	8115	6446.33	12419.7	7175	6566.5	13220	5238.5	5133	5227	2951.67	8926	7906.5	3388	6036	7022.67	7057.5	8483.33	15991	14438.3	7831	4583.33	8922.33	5628.67	13042.5	11080.3	6482.67	4888	5413	8873.67	13671.7	6805.5
IL-11 (1)	6465.33	8831.67	6577	4439.5	7279	1268	3889.33	6616	7870.33	5829.67	6131.33	7838	5259.33	5826	5133	3341.33	6236.67	7610	5514.33	3921	9121	6104	4549	10195	9783	4297.67	3905	4023	5821.33	3528	4908.5	8718	5303.33	6236.33	6041	12877.7	8314	5680.67	5873.67	6549	5725	8417.67	6339	4690	7556.67	5359.67	5649	12744.3	3927.5
IL-12 (3)	3020.67	3649.67	3233	2096.33	2898.67	558.5	2254	4667	4310.67	3034.33	3258.5	5412	2973	2814	2165.67	1321	3218.67	6882.5	3869.33	2806.67	5147.67	2232	3334	4287	2909	2147.33	1998.5	1150.33	3389	2527	1599.33	3844.5	1625.67	2882.33	3030.33	5807.33	5025.5	3891.67	5369.33	3887.67	2730.67	3359.67	4584.67	2255	2607	3962.33	4707	9439.67	2195
IL-12 (4)	2539.33	2710.33	2212.67	1657.33	2145.33	430	1806.33	2077.67	3538.33	2195.67	1958.5	4221.67	1519	2229.33	1274	1080	2697.33	3099.33	2348.33	1905.33	3443	1931	2520.67	3116.33	1475.5	1572.67	1703.67	754	2777	2178	1065.33	1911.33	1346	1953.33	2119.5	4906.67	3870	2644	3012.33	2482.5	1706	3395.67	2854.67	1844	1505.33	1573.33	3462.33	5055.33	1976
IL-12 (1)	8331	18591	10475	14834.7	10718	3496.67	11761	14149	9739.33	8193.33	17672	15292	14017.3	6946.5	13549.7	11534.7	12005.3	16952	11995.7	6410.5	8413.67	10660	3928.33	13721.7	26360.7	11810	15433.7	7217.5	9426	2628.5	16007	20986.7	14375.3	12280	4355.5	10785.3	10127	9165.5	6701	6288.33	20811.3	6076	8467	9237	20806.7	18871.3	8136	13731.7	10014
IL-12 (2)	5765.33	9995	5305.67	5227	4521.5	741	4169.67	9763.5	5746.67	3790.33	9113.67	8165	4856.67	5443	6438.5	3213	7035	9975.33	7184	5485.33	5788.33	3829	3313.67	6084.67	13685	5223.33	5106	3589.5	4609.67	2993	5267	8426.67	6727.5	6764.67	4728	8348.67	5549.67	4621.5	4839	4694.33	11579	5919	5751.67	4462	7975	5751	5367	9310	3795.67
IL-13 (1)	10569.7	10801.7	9832.67	6117.5	10146	3357.67	5716.5	8309	9404	7425.67	9031.67	10461.5	8900.33	9154	9681	5958.33	9921	10931.3	14923.5	4593.5	11464	9866.5	5560	10301.7	9528	8374.67	7816.5	5137.5	9270	4487.5	7115	18813.5	7843	8978.33	6462.33	15832.7	9837.5	9142	5820.33	8390.33	9293	11370	9992.33	7171.33	7652.5	16363	8936.67	15446.3	7925
IL-13 (3)	23574	29205	24508	22187.7	26188.7	14169	21291.3	26480.3	22766	18841.3	23675.3	24107.3	22864.3	25405	25273	21019.3	19018.3	29958.7	25049	16946.7	29657	36239	12638.7	25953	34379.3	21335.7	24764.3	19976.7	17840.7	15759	22502.7	33282.7	23983.3	23766.5	17922.3	35647.3	19845.7	21972.7	5466.33	21407.3	21804.3	23433.7	28017.7	17106	29260.3	25971.3	15838.7	22676	19273.3
IL-13 (2)	19607	17769	16473.5	13952	19682.3	9180	15718.7	15302.5	16539	14720.7	17568.7	17947.3	17723.7	14603	18791.7	17118.5	14167	22676.3	20887.3	13142.5	21273.7	31361.5	9934.5	17163	30888	15010	20580.7	14570.3	12170.7	9422.5	17662.3	26994.3	25671.5	19186.7	10623.5	21073	15704.7	16544	5317.33	16659.3	19923	20116.5	18387.5	17029.7	23371	21911.7	12640.3	22448.3	11425
IL-16 (2)	6199	6440	4192.67	3554	5181.67	923	2224.33	3247.33	6106	4503	3374	7181.67	3141.67	4758	1972.67	1699	5106.33	6909	3326.33	2844.33	9061.67	3475.33	4833.33	8606.33	3614	2281.33	2674	1158.33	4532.33	4258	1748	3910.67	3159.67	4536.67	5370.5	11086.3	6542.33	3773.33	3170.33	4985.33	3670.33	5986	4489.67	2554	2155.33	2942.67	4320.33	12173.5	2973
IL-16 (3)	4322	5464.33	4695	2534.33	3354.33	496	1827	4795.33	4387.67	3545.33	2884	5534.33	2257.33	4029.33	2440.33	1394.33	7114	5135	3449	4111.33	6766.67	2654	6952.67	5614	2749	2952.33	2288.67	1321.33	3954.33	2651.67	1612.67	3546.33	1464	3373	3891	11840.3	5583.33	4715.33	6693.33	3894	3112.33	5042.67	6632	3722	1660.33	13845.3	4074.33	7361.67	2351.33
IL-16 (1)	6089.33	6340.33	4190.67	3418.67	5416	620	2189	3058	5939.67	4338.67	3266	7158.67	3272.33	3934.33	1855.67	1660.33	4595.33	6438	3217.33	2873.67	9382.33	3327	4943.67	8513.67	3583.5	2457.5	2639.33	1081.5	4478	4390	1757	3891.67	3109.33	4719.67	5339.5	10690	6267.33	3604	3141.33	4888.67	3330	6177	4588	2137.67	2185.33	2910	4043.33	12217.5	3092.33
IL-18 (1)	4377.67	6432	5086.67	3880.67	6759.33	658	2771	4700.67	6460.67	4555.67	5965	6903.67	3012	7100	2873.33	326.5	5567.5	7873.67	4703.67	3650	9292.67	5771.33	4215.33	7608.67	6095	2700.67	3312.33	2700.67	4622.67	4331	3219	5391.33	4921	4861	4500.67	13647.7	5832	4952.33	4048.67	5493.33	6808.5	7213	5598	2827	2817	5033.67	3750	12692.7	3186
IL-18 (3)	1760.5	1755.67	1528.33	948.333	1712.33	409.333	1181	1447.33	2746.67	1405.5	1195.33	2801.33	998	1428.5	897.333	782	1905.33	1746.67	1521.33	1596.67	2285	1208.67	1576	1751.33	1148.67	1118	937	554	2046.33	1387.67	589	1337.67	897	1837.5	1137	4056	2536	2025	2392	1841.33	1091	2150.67	2091	1312	1140	1146	2138	3598.67	1196.33
IL-18 (2)	1900	2006	1811.33	1015	2029	484.667	1544.67	2027.33	2497.33	1968.33	2240.67	3424.67	2156	2280	1242	780.5	1753.67	2205.67	2265.33	1772	3289	1389.67	1897.67	2346	1624.67	1462.33	1673.67	827.667	2011.33	1634.5	743	2232	1164	2208.33	1562	4370	3598.33	2186	2846.33	2085.67	1866.67	2255.67	3009.67	1671.33	1221	1689	2772.67	7265.67	1881
IL-1a (2)	3604.67	7339.33	7944	6902	8237.67	715.333	10301.3	6635.33	6977.67	4359.67	4176	7528	28780	30981.3	17927.5	10203	5430.67	16064.3	32816	20953.7	10433	13109	3298.67	14450.7	11266.5	27203.7	10602.7	4019	5723.33	7289.67	4712.67	14316.7	2814	12564.7	6431.5	18760	6195.67	12309	4165.67	6851	7448.33	7402	19501	22313.5	5577	11975.7	4836.5	10112.3	11346.5
IL-1a (3)	30109.7	32657	17701	17156.5	23068.7	5475	13818	23439.7	20660.3	18916	14178.5	30021.7	21705.5	27177.5	11753.5	18747.5	17578.7	25308	21556	12356.3	32019.3	27052.5	16147.5	37293.5	17144	20023.5	20194	12503.7	19047.3	15025.7	11997	21766	13931.5	25045	13242	41989.3	28740.5	18265.5	9597	20565.7	18524.7	25921.7	25032	16665.5	9657.5	16583.7	15670.3	36713.7	12824
IL-1a (1)	18012	19559	19336	19374.3	17428.7	4687.33	11786	18167.3	15959.3	15667	15668.3	21575.3	19799.3	16831.5	13980.5	16563.5	14647.7	20909.5	18764.3	14135.3	22894.5	14389	16648.7	24207.3	19950	15633	17626.3	8365.5	14438.3	15394	16221.5	17145	13362	12060	12632	26202.7	14037.7	14681	9003	15050	21974	17254	18424.3	17203.7	25923.7	14752	14381.3	25566.3	13813.7
IL-1b (3)	1015.5	1069	926	606.667	1186.33	303	789	850.5	1335	1048	1072	1457	639.667	904.667	571.333	485.667	1034.33	1138	814.667	756.333	1458	833	964.333	1417.33	691	758	694.667	411.667	988	764.333	517	676	599.667	872	970.667	1765.67	1736.33	1046.67	841.333	998.667	736.667	1416.33	1276	802.5	571.5	585.333	1226.33	2029.67	683.5
IL-1b (2)	6633.67	6936.67	4583	3128.67	5909.67	1290	3326.67	4124	8290.33	4934	5081.33	9021	3544.33	4390	2769.33	2753.67	5696.67	5821	4193.33	3689.33	8444.67	4289.33	4558	8348.33	3747.33	3664.67	3534.67	1738	6476.67	3739.33	2121.67	5482	3463.33	5080	5135	10708	9384.67	4477	3494.67	5496	3868	7863.33	6198	3843.67	2939	3441.67	5908.33	11722.7	3768.67
IL-1b (1)	6557.5	7212	5095	2865.5	4618.67	1676.5	3854	5370.5	7042.5	4349.67	4664	7262.5	3707.5	5855	3446.33	4668	5804	6295.5	4735	2439.5	6451.5	5250.5	3158	8618.33	2749	4565.5	3971	1505	5751.67	2846.33	3137	3939.5	4546.33	4934.67	3825	10290.5	7438.67	4031.33	2355.33	5448	3541.5	5643	4361	3543	2836.67	3927.67	4943	8094.5	2964
IL-2 (2)	3222	4036.33	3573.67	2230.33	5120.33	591	2489.5	3285.67	5697.67	3036.33	2632.5	6389	2430.33	3587.67	1600.33	1463.67	2938.5	3808	3142	2474.5	8626	2804.33	3422.5	5294	1977	1748	1920.67	846.667	3577	2417.67	1571.33	3048.33	1700.67	3173.67	3229	9259.67	4932.33	3064	5579.67	4284	2754.33	5153.33	3699	2322	1659.33	2500	3980	9562.67	1745
IL-2 (1)	3257.67	4002	3985.67	2510	5525	568	2495	3525.33	6222	3521	2464.5	7024.33	2985.33	3722	1677	1551	3030	4967	3434	2786.33	8768.67	3031.67	3305.67	6728	2253	1818	2271.67	942.333	4839.67	2641	1729	3296	1742.5	3276.33	4127	9397.33	5888.67	3846.67	5937	5298.33	3117.33	5434.33	4136.67	2190.33	2362	2627	4990.5	11048.7	2420
IL-2 (3)	2631.5	4074.33	3434	2455	5112.33	413.5	1940	3516	5585.67	3094.33	2710	4737.5	2651.67	3463.33	1365	1504.33	3154.67	4246.67	3262	2004	8672.33	2880.33	3215.33	5759.67	2540.33	1762.33	1954.33	951.333	4818.5	2305	1657.33	3379	1587	3734	2243.5	9193	5005.67	3119	5929	4705.33	3023	5342.33	3783.67	2100.67	1726.67	2506	3800	10623.7	1822.5
IL-3 (3)	5315	4779	3745	2512.33	4150.5	751	2342.33	3666.67	5503.67	3637.67	4022.33	6290	2749	3345.5	1894.33	1768.33	4116.33	4653.67	3701.33	2245.33	7926	3731	4064.67	6112	2612.33	2586	2660.33	1282.33	3957.33	2922.33	1757.33	3624.67	2391.33	3551	2972	9719.33	5225.67	3605	5269.33	4559	3193	5691.5	4972.67	2814.33	1729	2506.67	4535.67	9489.5	2351.33
IL-3 (1)	32202.5	59211.3	51557.7	58755.7	52517.7	7348	54063.3	47273.3	54626	49880.3	39013	53537.3	53969.3	57412.3	54061.5	39734.3	59787.5	51910.7	46083	41534.7	60966.3	54720	44727	57355.7	41996	56867	47945	28937	44902.3	46124	48139	55895	44643	59580.7	42545	62910.3	49916.7	45730.7	8631	60183.3	57453	60644.7	44587	35639.5	50074	42605	29163.3	57912	38902.7
IL-3 (2)	1058.5	1130	1202.67	735	972.5	346.5	1086	1050	1800	1016.67	1073.33	2352	797.333	844.5	589	591	1232.5	1627.67	1043.33	1118	1720	905.5	1287	1430.67	674.667	1078.5	785.667	440.667	1328	1010.5	476.667	943	527	836.5	1167.5	2563.33	1631	1369.5	2111	1234.5	871.333	1294	1570	1001.5	888.667	975.667	1710	2244	819.5
IL-4 (4)	4358	4699	3072	2356.67	4150.67	728	2194	3395	5238	3279	3871.33	5683.67	2641.33	3114	1812	1646.67	3850	4434.33	3541.33	2788.67	6733.67	2524.67	3532	5926	2876.33	2044.33	2281.67	1285	3855.67	2749.5	1731	2926	1967.33	3612.33	2919	7876	5785.33	4002.33	4569	4127.33	2453.33	5613.33	5303.67	2742.33	2125	1938.67	4673	8082.33	2938
IL-4 (2)	2404	2292.5	2220	1363.5	2010.5	347.5	1513	1529.5	3673.33	2188.67	1941.67	4528.67	1319.67	1617.5	1066	912.667	2631.33	2523.67	1875	1834	4081.67	1569	2538.67	2859	1341.33	1397	1338.33	680.667	2814.67	2053.5	686.333	1693.33	1007	1565.5	1867.33	4981	3607	1813	3031.5	2630.33	1456	3065.33	3113.33	1433.5	1291.33	1512.33	4151.5	6251	1681.67
IL-4 (1)	2565	2549.33	1880.67	1474.67	2188.33	473.667	1245	1589.67	2722	1989	1534.5	3102	1358.67	1747.67	893	1008.33	1875.5	2565.67	1811.67	1349	3116.33	1767.33	2178.67	2976.67	1129.67	1243.5	1256	641	2224	1785	1039.33	1498	1095.33	1796	1716.67	4252.67	2830.5	1857	1562	2374.67	1489.33	3038	2259	1522.67	1048	1180	2029.5	4024.33	1337
IL-4 (3)	1380.67	1511.33	1280.33	924	1415.67	391	1009.33	915	2366	1279.33	1420.67	2950.67	1122.33	1596	744.667	678.667	1431	1499	1238.67	1298.33	2002.67	1418	1330	1756.67	847	1015.67	869	508.667	1754.33	1208.33	510	990.667	713.333	984	1338.67	2750	2703.33	1598.67	3306.67	1420.33	793.667	1705.67	1931	1156.33	997.667	811.333	2657.67	3333	1137.67
IL-5 (1)	4636	7700	5062	3502.67	5977	477.667	1972.5	5254.33	5578.33	4718.67	3410.67	5748.33	2491	4862	2088.67	1568.33	5066	6070	3431.33	3102	9311.33	3570	4599.5	7037.67	4085.67	2809.33	2854	1426.67	3885	4103	1806	3891	2747.67	4255	5053.5	12666	5194.67	3055.5	2841.5	5994.67	3781.67	6676	5431.5	2704.33	1734.33	4263.33	4517	10708.3	2380.67
IL-5 (2)	4298.67	6531.67	5024.33	3667.67	4925.5	566.5	1854.5	4943	5425	4650.33	4396.33	4965	2496.67	4525.67	1883	1462	4538.33	5650	3597.67	2756.5	9284.33	3723	4040.33	6834	4326.67	2729	2876.67	1631.5	3935	4578	1793.33	4157.5	3094.67	4700.67	4601.5	11445	5004	3167.5	3159	6015.33	3932	6250.67	5743.67	2663.33	1680	4013	4512.33	12574	2500.67
IL-5 (3)	4378.67	6911.5	4176.67	2720.33	4537	474	2155	4367	5598.67	4088.67	3332	5817	2256	3911.33	2009.33	1504	4249.67	4926	3379	2633	8017	3375.33	3887.33	6498.67	3004.33	2844.33	2555.33	1347	4287.67	3424	1585	3548.5	2337	3931	4383	10285.7	5288	3111	2689.5	5191.67	3377	6279.67	5313	2651.33	1766.33	3720.33	3996	10668	2420.33
IL-6 (1)	2944.33	3406.67	2960.33	1604.33	2169	449	1473.5	2544.67	3455.67	2191.67	2138.33	4229.33	1500	2374.67	1752.33	1062.67	3050.33	2694.67	2327.33	2201	4188.33	1622	2578	3333	1549	2216	1404.33	1017	2587.33	1452.67	970.333	2666	1149.67	2283.67	1763.5	6307	4302.33	2484	3379.67	2488.33	1912	3438	4184.33	2108	1494	2507.33	3283	5995	1670.67
IL-6 (3)	29661	33525.7	29741.3	17908.3	30143.7	1881.5	10601.3	20046.7	39000.7	32064.3	16823	33148.7	19690	28751	11585	8355	33536	42985	17937.3	23163.7	49430	19539	32528.3	52675.5	18447	12748.3	14504	7584.33	26130.7	28423	12001.3	22691.7	13754.3	27817.3	22597.7	60674.7	38750.3	17279	7917.67	29940	23899.3	38007.7	34827.7	17361.7	10060	22784	28974.3	48899.7	14001
IL-6 (2)	20389.7	23691	19518.7	11425	20932	1612.67	7523	14311.3	24922.7	20016.3	11531.3	22303	12826.7	18260	8956.67	5806	21835.7	26181	12202.7	16850.3	35755.7	12382	20891.7	32665.7	11966.7	10262.3	9648	5442.5	18069.7	14646.3	7341	15876.3	9153.67	18629.3	13602	41629.7	27304	12632.7	7209.67	19040	15019.3	25245.7	23883.7	11197.3	6587.33	15585	19028.7	32232.7	9293.33
IL-6 (4)	5015.33	5055.33	3722.33	2583	3555.33	917	2826.33	3006.67	6814.33	3744.33	4222.67	8154.33	2840	3522.33	1894	1894	4630	4510	3566.33	4065	6901	3155	4861	5566.33	2755.5	2409	2666.33	1372.5	5030.33	3638	1639	3000.33	2258.5	4251.67	3612	11039	7569.67	4217	3385	4490.67	2645	5574.33	5607	2946.67	2798.67	2162	6174.67	8924.33	3298.67
IL-7 (2)	2426.33	2116	1704.67	1240.67	1915.5	370.5	1346.5	1351	2753.33	1792	1601.67	3608.33	1214.67	1826.5	946	859.333	1945.33	2399.67	1530	1473.33	2615.5	1428.33	1766	2639.67	1070.67	1149	1134.67	550.667	2175.67	1649	826.333	1359	983.667	1681.67	1684.33	3684	3171.67	2068	2677	1943.33	1123.5	2389	2489.67	1372.33	1094.5	1090	2342.5	4494.5	1503.33
IL-7 (1)	905	1118.5	822.667	665.333	906	282.5	714	714	1643.67	1027.33	930.667	2198	744	700	493	656	1214.5	1069.5	893.667	831	1397.5	803.333	1021	1378	583	624	778	410.5	1114	783.333	433.667	728	660	666	948	2449	1628.67	856.5	778	1121.33	707	1249.5	1075.5	774.5	659.5	683	1429.5	2635	917.667
IL-8 (2)	3182.67	3977.67	4345.33	1798.67	2692.5	465.5	2493.67	2736	4042.67	3118.67	3008.67	7028.67	2094.67	2608.67	2275	1350	4233.5	4326	2785	3211.67	5558.67	2149.33	2935.33	5518	2167	3402.67	1999	1152.33	3302	2115.67	1381	2550	1459	2537.67	4153.5	5270	8990.67	3767	4881	2608	1952.5	3560.67	4527.33	3012.33	2107.33	9173.33	3886.5	6197	2676
IL-8 (1)	4380.67	5073	5210	3282.33	6179	551.333	3725.33	4139	6917.67	4126	4687	10853.7	3138.67	4628.33	2402	2021	5740.33	7025.33	4526	4573.33	8182	3614	5028	5894.33	2627.67	3453.33	3221.67	1802	6519.33	3812.33	2045	3037	2431.33	4086.67	5416.5	13323.7	10420.7	4143.67	7562.67	5236.67	2443	7420.33	8067.33	3973	3575	2676	7733.67	15506.7	4279.33
IL-8 (3)	5006.5	5514.67	6831.33	3621.33	6575	551	4557.67	4701.33	8977.33	4858.67	5541.33	13391.7	3395.67	5203.67	2749.33	2407.67	6243.33	7770.67	5012.67	5827.67	9639.67	4420.33	6079	6713.33	2828.67	3842	3770	1736.33	7611.67	5075	2093	3460.33	2701.33	4192.67	5588	14351.3	13129	4914.67	8364.33	6254.33	3024.33	8471	8700	4491	4512	2917.67	9322.67	18100.3	4695.67
IL-9 (3)	1679.67	1728	1420.5	954	1579.5	492.5	1101.67	1319.5	2678	1378	1466.33	3255	1201.67	1569	869.333	807.5	1683.33	1697	1610.67	1376.67	2534	1439.33	1452	2209.33	1103	1203	1071	578	2146	1397.5	618.667	1368	952.667	1632	1760	4036	2318.67	2257.33	1875.33	1722	957.5	2113	2185.33	1316.67	1044.5	953.333	2055.5	4145.33	1480.67
IL-9 (1)	4613	5974	4148.67	2601.67	5302.5	866.333	2682.33	3473.67	6720.33	4254.67	3440.33	8632	3052	3729.67	2041.33	1743	3904.33	4980	3709.67	3097.33	7870.67	3458	3740	6797	2973	2664.5	2599	1196	5357	3622.5	1765.33	3896.67	2709	4538	4754	10285.3	7031	4505.33	2808.33	5098	2882.5	6571.67	5106	3122	2677.33	2763.33	5976.33	10349	3026.33
IL-9 (2)	1526.67	1439.5	1438	770	1600	476.5	1136.67	1303	2375	1330	1428.67	2701.5	1020	1515.33	860	850.667	1372.5	1787.5	1642.67	1294.33	2283.67	1263.33	1866	1976.33	1068.33	1203.67	1049.5	560	1887.33	1226	638.667	1623	975	1523.5	1481.67	3487	2195.33	2311.33	1843	1751	1019.5	2090.67	2043.33	1348	1051	1019	1881	3817.33	1380.33
MCP-1 (4)	6826	8269	4547.67	3525.67	4714.67	827.667	2889	4254	7027	5546.67	3712.33	7767.33	3214	4559.33	2210.33	2291.67	5947.67	7054.33	4425.33	5594	7674.67	3815	5867.33	7780.67	3217.67	2997.67	3323	1434.33	5493.67	5276.67	2124.67	3625.67	2735	4559	4565.67	11797.7	7331	4253.33	3985.67	5878.67	3419	7526.33	7073.33	3609.33	2581	3170.67	5495	8957.33	3653
MCP-1 (5)	47896.7	55693.7	43457	43305.7	43168.3	15071	39175.7	44362	43064.7	35722	40697	54631.3	35476	57177.5	37349.5	46483	58955	54057.7	51119	48806.7	56857.3	46778.5	38304.5	50792.3	51110.3	30878	41681	36491.5	41185	46826	33159	49888	46419.3	43652	46897	58017	52531.7	42916	10665	56288.7	51066.7	56818.3	51597.7	43036	33714.3	45269.7	42531	50766.3	39143.7
MCP-1 (6)	2639	2770	2032	1580.67	2240.67	765	1115.33	1498	3009.33	2429.67	1364	3102.67	1348.67	1997.67	874	909.333	2530.33	2959.67	1738	1439	3856	1710	2545	3355.33	1187	1223.67	1232	670.5	2301	2387.67	961.667	1402	1264	1823.33	1982.67	5745	3366	1791.67	916	2670	1492.67	4051.33	2542.33	1452.33	944.667	1360.33	2233	4082.67	1312
MCP-1 (7)	8541.67	9565.67	6129.67	4898.67	6600	1477	4165.33	6491.33	10598.3	6147.5	7981	12297.3	5205.33	6786.67	3477	3199.67	7397	9985.67	5846.67	10226.3	11032.5	5517.33	7052.5	11974.5	5060.5	3824	4328	2791.33	8090.67	5995	3296	6889.67	4397.33	7037.33	6511.5	19612	10905.7	6597.67	8284.67	8504	6362.67	10135.7	8531	4503	4307.67	4909	7662.67	15778.7	4834.33
MCP-1 (8)	2216	2367.33	1716.67	1288	1731	359.5	1348	1307.33	2916	2010.67	1716.67	3768.33	1486	1684.33	858.667	813.5	2163.67	2077	1522	1683.33	3423.33	1498.33	2115	3045.33	1052.33	1179	1249	603.333	2348.67	2108.67	717.667	1198.67	1080.67	1435.67	1777.33	4607	3486.67	1457.5	1245.33	2397.67	1194.67	3372.33	2584.33	1363.67	1309.33	1127.5	2882	4135	1383
MCP-1 (9)	23431	60907	34613.7	42836	37252.7	3339	37794.3	32083.3	50658	47830.5	39788	52014.3	34817	41772.3	30177.7	24277.7	49841.7	53004.3	42756.3	45223	55776.3	30813.3	43499	53801	26017.5	40365.5	35354.3	18326.5	38310.5	32808.3	44865.7	38503.3	48946.3	50478.3	49580.7	62957.3	55637.3	38653	22399.3	54198	44091.5	61950.3	54945	36408	24648	29764.3	31539	50561.7	26473.3
MCP-1 (3)	3084	2908.33	2790.5	1793	3241.33	739.333	1952	2622.33	4213.33	2599	2252.5	5114.67	1426	2536.67	1187.33	1231.67	2355.33	3020.67	2420.33	2078.33	4373.67	2161.33	2794.67	3427.67	1435	1788.67	1719.67	674	3082	2325.33	1001	2392	1402	2753	2164	5906.5	4756.67	3486	3402.67	3166	1916.33	3604.33	3439.67	1967.33	1467.67	4964.67	3629.67	5676	1804.33
MCP-1 (2)	2407	2109	2283.33	1516.67	2804.33	560.333	1733.33	2138.5	3752.67	2103	1874.5	4827	1027.33	2192.33	886.333	828	1875.67	2716.33	1489.33	1962.33	4119.33	1574.67	1846.67	3971.33	1082	1400.33	1474	481	2883.67	2083	725.333	1787	1040.67	1776.67	1976	4913.33	6505	2122	2212.33	2433.33	1524.33	2172.67	2705.33	1388.67	1375	1636.33	3389.67	5081.33	1430.5
MCP-1 (1)	3424.33	4871	4911.33	2542	3862.33	764.667	2307	5581.67	4695.33	4129.33	3038	5930.5	2207	4158.67	1956.67	1729.67	2642.67	4847.67	3795.33	3451	5307.33	2592	2899	4388.33	2818	2184.67	3878.33	968.333	4847	2779.67	2239	3851.67	1792	5655	4050.5	8540.67	4679.67	4824.33	5650	3540.67	3005.33	4061.33	8066.33	2657.33	2113.67	4547.67	4670.67	8263.67	4932.33
MCP-3 (1)	4693.67	4503.33	3376.67	2846.33	3812.5	552	2205	3319.67	4784.33	3710.67	3491	5931	2484	2865	1578.67	1523	3549	3985.33	3108.67	2258.67	7016	2972.67	3812.67	5682.67	2359	2292.67	2222	991.667	3764	2777.5	1510.67	2972.67	1722	2883	3159	7850.67	4616	2596	3634	4251	2937.67	5082.33	3906.33	2266.33	1891	2415.33	4168.33	8268.67	2137
MCP-3 (2)	3004.67	2470.67	1750	1312.33	3159.67	293	1046.67	2884.33	3069.33	2166.33	1822.5	3932.67	2123.67	1933.67	1061.33	810.667	4862	2681.67	3775.33	1467.5	4402.67	2912.67	3078.33	8754	1430.67	962	1284.33	748.667	2323.33	1326.5	814.333	1585.33	1032.33	2124.67	1653	5892	4843.67	2847	5201.33	2745.5	1657.67	2481.67	4309.67	1770.33	994.667	1937	4681.67	9243.67	1513.33
MCP-3 (3)	719	668.667	577	485.5	797.5	197.667	413.5	577.333	744	584.5	483	1114.67	459.667	701.333	358.333	382	666.5	739.333	664.5	504	889	563	735.5	717	358.667	408	541	234.333	682	653.333	350	411	490	566.667	793	1056	788.5	664	512	864	478	1142.5	1019	597.5	418	346.5	935	1140.5	567.5
MCP-4 (2)	1423.67	1384.33	1060.67	844.333	1183.33	294.333	735	1007.33	1747.67	1266.67	1020	1995	827	1108.33	591	594.667	1135.33	1420.67	1076.33	950.667	2038	986.333	1191	1786.67	714	760.333	828	461	1263.33	1253.5	559	837.333	834	1033	1125	2439.67	1780.33	1096.33	937.333	1505	809	2053.67	1521.33	908.333	710	683.333	1549.67	2656	922.333
MCP-4 (3)	3290.33	3453.33	3281.67	1864	2657	691.667	1923.67	2850	4455.67	2635.67	2331	5462.33	1743.67	2488	1807.67	1158.33	3580.67	3605.67	2659.67	3389.67	4635	1995.67	3534	4026.33	1787.67	2183.33	1736.33	1050	3348	2459.67	1119.33	3128	1527.33	2875.33	2762	7918	6748.33	3356.33	3921	3109.33	2075	4031.33	4056.67	2189.67	1753.67	3495	3856.67	6645.33	2042.67
MCP-4 (1)	3530.67	3190.33	3043.33	1800.67	2793.67	528.667	1660.33	2567.33	3955.33	2663.33	2635.67	5527.67	1875.33	2408.67	1791	1169	3568	3217	2428	3188	4567.67	2049	3324.33	4082	1733.33	2126.33	1711.33	996.667	2950	2174.5	1117	2468	1487.67	2381	3194.5	6731.67	6121.33	2705	3975	3055.67	2062.33	4035.67	4080.67	2135.67	1531.67	2821	3698	6456	1904.67
MUC1 (2)	22241.3	63517.7	39248.3	56524.7	55961.3	1042	13777.7	24649.7	39162.3	57956	17596.5	42116	28474.7	44335.3	16502.5	14564.7	55733	62408.7	62818.3	59689.5	58121	15216	57699.5	58026	21867.3	32513	33917.7	14183	57592	41713.5	31919.3	35824.7	30147	38395.7	54095.5	62902.7	34320.7	45455.5	17966	61752	61144.3	63361.7	63914.7	48633.7	35824	15689.3	32370	45534.3	51945.7
MUC1 (3)	38672.3	64077.7	64215	64673	63916.7	1533	21264.3	47195.7	63081	63975	37734.5	62045.3	48440.3	63666.3	34488	29430.7	64111.3	63908.3	63973.3	64474	63823	37645	63978.7	63910	41949	64538	61646	22166.5	64038.7	59196.7	54265	55883	55288.7	60879.7	62275.7	62924.3	58343.3	63532.3	26950.7	63847	64766	63504	63937	64287.7	63971	36609.3	56748	62130	64426.3
MUC1 (4)	31343.3	64071.3	63492.3	64704.7	63926	1227.33	19489.3	35350.7	60703	63984	45639	61683.3	42819.7	64147.3	27305	21312.7	64116.3	63897.3	64015	64479.3	63817.3	30141	64015.3	63851.7	39964.3	63311.7	61401.7	21092	64035.3	59737.7	47003	48480.3	50758.7	58319.7	62652	62981	55126.3	62501	24248	63890	64793.3	63474.3	63972	64269.3	64336.7	24615.5	51293	61581.7	63718.3
MUC1 (5)	24289	64060.7	39171.3	64247.7	63737	946.333	14176.7	17960.7	56567	64000.3	23687.5	61440.7	31337	48711.7	12597.3	11472	63799	63956.3	64025.7	64476.7	62354.7	19958.7	63822	63716	22415.5	40463	46144.7	12651.3	63984.7	58754.7	39743.3	44697.3	38739.7	46430.3	62955.3	62882	47544.7	45846.3	22334.7	63867.7	64801.7	63564	64014.7	39985.7	42499.7	14662.7	41788	56699.7	62438.7
MUC1 (6)	30060.7	64102.3	63225.3	63699.7	63710	1296.67	20633.3	30007.3	57299.3	63356.3	57261	62004.7	37285	61729.3	38708.5	26365.7	63808	63887.3	64068.7	64330	62385.7	24670.7	63496	63255.3	40755.3	63412.7	57729.3	25624	63012.3	61243.3	41589.7	42761	49145.7	52555	62961.7	62896.7	52620.3	59745.3	20403.3	63858.3	64798.3	63576	64021.3	64179.7	63069.7	20283	53382	60642.7	63149.7
Properdin	9890.67	5911	4371.33	2826.33	3718	1081.33	3553.33	5210.33	6447.67	3721.67	3598	8565.67	2946	6592.67	3040	1766	4636.67	6957	6286	6644	5319	4546	3604	5755.67	3228.33	2299.5	2801.33	1690.5	3981	3178.67	1803	4687.67	2309	5072	4250.67	8891.33	9863.67	8936.5	59609	5482.67	2697	5774.67	8034	4111.33	2412.5	2307.33	4412.33	10589.7	4573
RANTES (1)	3373.67	3203.33	2208.5	1466	3158.67	276	1780	2124	4019	2411	3103.33	6223.67	1895.67	2292.5	1532.33	1315.67	3766.33	2958	2869.67	2508	4683	1950.33	2452.67	4056	1573.33	2368	2023.33	990.667	3338.67	1694	1058.33	2440.33	1410	1877.5	3006.5	5614.5	4365.5	2750	3601.67	2541.5	1527	4203.67	4465	2254.67	2397.67	2286	5178	6339	2346.67
RANTES (3)	2186	2461.33	2404.5	1640.67	2645.67	421.333	1731.33	2283.67	2940.33	2325.67	1658.5	4756.67	1662	2275.33	950	955.667	2503	2672.33	2502.33	2071.33	3964	1712.33	2216.67	2793	1398	1632.67	1785.33	624.667	2853.67	2083.33	951.667	1841	1110	1894	1909.33	5190.33	3104.67	2602.67	3938.67	2279	1664	2702	3586.33	1335.67	1838	2636.67	3625.33	5466.67	2051.67
RANTES (2)	821	992	896.5	466	900.5	217.333	611.5	788.667	1102.5	572.5	874.5	1216.5	531	650	468	391.5	673.5	2304	744.5	690.5	1290.5	806.5	832.5	974.333	559	586.5	547.5	392	695.667	739	638.667	524.333	626	895	726	1158	1059.5	1781.5	908	968.5	491.667	1202.33	1097.5	691	443	457	981.5	1385.67	522.667
MUC1 (1)	27167.3	55032	27600.3	46982	62020.3	1216	15278.7	8992	46531.3	47063.7	13732	42370	21086.3	36216.3	7501.33	6065	21476	57763.3	46979	58824	48157.3	6850.33	57490.7	57851	15552.3	26357.3	41650.7	12840.3	55709	48497	30788.7	43872	34241.3	37708	56851.7	62831.3	46329.3	23484.7	7070	51899.3	43200.5	62337	59523	23553.7	34420.7	8799	29918	35781	54520.3
TGF-b1 (3)	1478.67	1618.67	1273.67	1004.33	1509.5	257.5	1017	1151.5	2311.33	1348.33	1514.5	3213	1028.67	1128.67	649	660.333	1548.33	1530.33	1174	1309	2227.5	1069	1497.67	2020	687.333	953	921.667	421	1608.5	1234	572.667	1167.5	579	965	1200	3112.33	2259.33	1230	1998.33	1520.33	969.333	1875	1965.67	1064	896	809	2506.67	3428.5	1074.33
TGF-b1 (1)	1280.5	1233.33	1094.33	964	1445.33	260.5	674.333	747	1493.33	1492.67	721.5	1575.67	671.5	1147.67	501.333	473	1322.33	1580.5	1078.67	822.667	1718	988.667	1405.67	1732	582	724	765	304.667	1111.67	1172	600	732.5	635.667	922.667	1296.5	2634.33	1375.67	1150.67	1116	1822.5	850.333	1534	1300.5	847.5	548.667	722	1232	2209.67	673.667
TGF-b1 (2)	1796.33	1855	1756.33	1079	1845	474.333	1518.33	1550.33	2912.33	1723.67	1707.5	4609	1015	1582.67	766.667	737.667	1565	1937.33	3529.33	1466.5	2638	1374	1695.33	2189.67	833.333	1184.67	1153.33	510.667	2134.67	1395	621.333	1176.5	767	1326.5	1590.33	3654.33	2995	2054.33	3083	1876	1021.67	2253	2142.33	1243.67	1276.33	874.5	2552	3529.33	1315.67
TNF-a (2)	4536.33	6429.67	4920.67	2617.67	3997.67	618.333	1877.33	5676.33	4769.33	3930	2709.67	5323	2741	4098	3228	1708	7603	4978	4080	3990	6767.67	2584.67	4303	5317.67	3307	4075	2286	1414.67	3273.67	2339	1625.67	3515.67	1454.33	3775.33	6591.5	8857.33	5588.33	4874.33	4833.67	3847.33	3221.33	4809.67	6372	3434.33	1619.67	4854	3200.33	7448.33	2277.33
TNF-a (3)	10867.5	14914.7	12820	14241	12165.5	7739	9463	14039	11054.7	13102.3	15557	13433	16538.7	14951	9853	11314.7	14761.5	22794.5	16251	9151	15624.7	12732.5	8696.33	16319.3	15882.5	14332.5	18638	7808	9930.67	9230	15601.5	17838.3	16191.7	15389	8059.33	17130	9942.67	8515	4062	10916	16878.7	11901.7	14705.7	12557	16303.7	15034.5	10761	18432	9240.33
TNF-a (1)	1585.33	1874.67	1515	1129.33	1609.5	316	1160	1501.33	2427	1476.67	1329	2993.67	1005.67	1486.33	706.333	731.667	1528	1643.5	3945.33	1097.33	2898.5	1199.33	1743.33	2113.33	754.667	989	1057	484	1788.33	1302	638	1250	717.5	1312.67	1612	3599.67	2489.67	1783	2865.67	1781.67	1054	2049.33	2114.67	1150.67	1068.67	955	2365.67	5892	1084
TNF-b (1)	7456	9414.33	6918.67	5935.33	8255.33	1639	4776	6504.33	9363.67	7079	7188.67	10742	6118	6186.67	4232.33	4316	6222.33	9548.33	5783.33	4811	10367.7	6630.67	4716	10421	7798.33	4920.67	5639.33	3708.33	7042	5949.5	4651	7362.33	5582.67	6466	5503	15607	8749	5782	4004.33	7315	6693.33	8154.67	6545.33	5367.67	6520.5	5995.33	5741	13139	4343
TNF-b (3)	3312.33	3580	2493.67	1809.33	2390	792	1939	2372	4643	2432.33	2231	5455.33	1902	2267.33	1275	1295	2895	3705.33	2387.67	2265.33	3963	2186.67	2502	4212.67	1520	1807.33	1716.33	875.667	3154.67	2372	1094.33	2138	1789	2534	2470.67	5045.67	5089.67	2770.67	2016.67	2739.33	1802.5	3888.67	3235.33	1967.33	1880	1561.33	3308.33	6264.67	2244
TNF-b (4)	3206.33	3415.33	2402	1644	2396.33	660	1914	2018	4483.67	2525.67	2577.33	5325.33	1772	2161	1267.33	1213.33	2648.67	2887.33	2286	2478.33	4002	1916.33	2656.67	3542.33	1446	1762.67	1764.67	806.333	2936	2047	1078.33	1883.67	1518.33	1971.67	2335	4807.33	4595.67	2355	2705	2527	1675.67	3326.33	3671	2005	1844	1561.67	4103.33	5344.67	2196
TNF-b (2)	3019	3952.67	3810.67	2056.33	3027.33	558	1964.67	3289.67	4510.67	2652	3235.67	5331	2050.33	2793.67	2213.67	1408.33	3872.33	4016.33	3161.67	3175	4660	2389.67	3196	4162.67	2747.67	2541.33	1993	1309	3317.67	2365	1957.67	2946.5	1637.67	2888.33	2897.33	7001.67	4816.33	3706.67	4372.33	3194.33	2256.67	3698.67	4444.33	2752.67	4977	3474.67	3527.67	6232.5	2250
VEGF (2)	2256.67	2418	2683.67	1603.33	2932.33	522	2049.67	1934.67	3961.67	2630.33	1915.33	6220.33	1465.67	1937.67	921.667	748	1910.67	2994.33	2078.33	1846	4411.67	1909.67	2070.67	3172	1173	1470	1401.67	521.667	3252.33	2165.33	791.333	1869.33	1111.33	1624.33	2015	5470.67	3814.33	2445.33	4266	2581.67	1522.67	3169.33	2872	1393	2018.5	1528	4156.33	5795	1887.33
VEGF (3)	6011.67	7349.67	7716	2994.67	6842.67	795.333	3279.67	9472	8179.67	5631.33	4502.67	10465.3	3098.67	6959	3260.33	2534	9216	8991.33	5976.67	6596	10021.3	4476	7537.67	7311.33	4387.67	4213.33	4811	1965	7138.33	3849	3024.67	4956.67	2561.67	7567.33	8009	15094.3	12122.7	6539.33	23448.7	7060.33	4162.67	8823.67	15148.3	5906	2959.67	8290.67	6288.33	15416.7	6779.33
VEGF (1)	6756.33	5693	4315	5821.33	4373.67	476.667	2100.67	11454.7	4517	6640.33	2727	6319.33	3008.67	4546	2526	1057	4490.5	11072.7	24072.7	3099.67	5446	2046.33	4171.67	7520	2609	2380	4414.33	4839.33	3428.33	2249.33	1862.33	4426.33	3987.67	5673.33	5997.5	6422.33	5095.33	7129.33	9843.33	9029	10312.3	5679	7992.33	6889.67	1645.5	4892.67	4201.67	7091	6430.67
VEGF (4)	2556.33	2452.67	2139.33	1511	2417.33	602.667	1706.33	1614.67	4053	2334.67	1943.67	4381.67	1547	1902.33	1004	1089.33	2151.67	5400	2225	2058	3395	1894.67	2380.33	2969.67	1149	1704	1491.33	618.667	2922.67	2113	803.333	1642.67	1314.67	1950.33	2416.67	5113.67	3969	2822.33	2363	2605.33	1388	3506.33	2768	1898	1471.5	2140	3169.33	5491	1698.67
[truncated: 153 more columns]
